# Supplementary material for: Deciphering the mechanism of action of 089, a compound impairing the fungal cell cycle
Source: Sci Rep. 2018 Apr 13;8:5964. doi: 10.1038/s41598-018-24341-y (PMC5899093; doi:10.1038/s41598-018-24341-y)
Supplement: Supplementary file 10 — Table S1 [file 41598_2018_24341_MOESM10_ESM.xls]

## Sheet: Sheet1
CONTENT of THIS FILE
HIP	significant normalized FD scores as calculated in Lee et al. (2014) on reads from the heterozygous deletion collection treatment
LEGEND
column name	description	categories
“norm_molHIP”	normalized FD scores as calculated in Lee et al. (2014)
clearance	Clearance was defined by Lee et al. (2014) and identifies hits that are substantially more significant than all other hits. After ordering the strains according to their Fds, the clearance is calculated as the difference of the FD of a given strain and of the closest strains
Type	classification of genes according to the calculated FD and the type of assay	target= gene which has been validated as target
		candidate target= gene showing significant positive FD in HIP assay, but which was not confirmed to be a target
		defense= gene involved in the defensive response to the treatment
		response= gene involved in pathways related to the treatment
symbol	gene symbol (Saccharomyces Genome Database)
Gene Function Summary	gene function (Saccharomyces Genome Database)
Gene Phenotype Summary	gene phenotype summary (Saccharomyces Genome Database)

## Sheet: Sheet2
	norm_molHIP	clearance	type	symbol	Gene Function Summary	Gene Phenotype Summary
YBR133C	21.2574	1.88007	candidate target	HSL7	Protein-arginine N-methyltransferase involved in protein catabolism and regulation of the G2/M transition of mitosis; localizes to the septin collar of the bud neck, and the outer plaque of the spindle pole body in the G1 phase of the cell cycle|uniprot_proteome=UP000002311	Non-essential gene; null mutant has decreased growth rate in rich media and displays strain specific (W303) elongated buds with an undivided nucleus in the bud neck; haploid null displays increased invasive growth, and homozygous diploid null has elevated pseudohyphal growth; null mutant has decreased chronological lifespan, desiccation resistance, and thermotolerance; Swe1p is stabilized and les…
YJL187C	19.3773	1.88007	target	SWE1	Tyrosine kinase; involved in G2/M transition of mitotic cell cycle, G2 cell size control checkpoint, re-entry into the mitotic cell cycle, negative regulation of spindle pole body separation and meiosis; positive regulator of sphingolipid biosynthesis; localizes to the bud neck and nucleus|uniprot_proteome=UP000002311	Non-essential gene; null mutant udergoes premature G2/M phase transition in the cell cycle; null mutation causes reduction in sphingoid long-chain bases, such as phytosphingosine; overexpression leads to elongated cells and G2 phase cell cycle arrest
YPL123C	19.16	0.217297	candidate target	RNY1	Vacuolar RNase of the T(2) family	elocalizes to the cytosol where it cleaves tRNAs upon oxidative or stationary phase stress; required for tRNA-specific translational pausing suring oxidative stress; promotes apoptosis under stress conditions and this function is independent of Rny1p catalytic activity
YBR016W	19.0612	0.0988161	candidate target		Protein whose biological role is unknown; localizes to the bud membrane and the mating projection membrane|uniprot_proteome=UP000002311
YGL112C	19.0612	0	candidate target	TAF6	Subunit (60 kDa) of TFIID and SAGA complexes	involved in transcription initiation of RNA polymerase II and in chromatin modification, similar to histone H4; relocalizes to the cytosol in response to hypoxia
YJR044C	19.0612	0	candidate target	VPS55	Late endosomal protein involved in late endosome to vacuole transport	functional homolog of human obesity receptor gene-related protein (OB-RGRP)
YNL300W	19.0612	0.12673	candidate target	TOS6	Protein whose biological role is unknown; localizes to the cell wall|uniprot_proteome=UP000002311
YGR239C	18.9345	0.555038	candidate target	PEX21	Peroxisomal protein involved in the import of proteins into the peroxisomal matrix; also regulates the binding of seryl-tRNA synthetase with its cognate tRNA(Ser)|uniprot_proteome=UP000002311
YBR166C	18.3794	0.555038	candidate target	TYR1	Prephenate dehydrogenase involved in tyrosine biosynthesis	expression is dependent on phenylalanine levels
YGL023C	18.3794	0	candidate target	PIB2	Protein whose biological role is unknown; localizes to the mitochondrion in a large-scale study|uniprot_proteome=UP000002311
YLR165C	18.3794	0	candidate target	PUS5	Pseudouridine synthase	catalyzes only the formation of pseudouridine (Psi)-2819 in mitochondrial 21S rRNA; not essential for viability
YLR454W	18.3794	0	candidate target	FMP27	Protein whose biological role is unknown; localizes to the mitochondrion in large scale studies|uniprot_proteome=UP000002311
YMR224C	18.3794	0	candidate target	MRE11	Non-essential gene; null mutant shows defects in chromosome maintenance, elevated mutation frequency and sensitivity to gamma radiation; null and reduction-of-function mutations increase sensitivity to DNA-affecting chemicals, such as MMS, cisplatin, daunorubicin, hydroxyurea, camptothecin; null mutation leads to shortened telomeres and increased Ty element transposition
YOR113W	18.3794	36.6073	candidate target	AZF1	Sequence-specific DNA-binding transcription activator involved in carbohydrate sensing and cell wall organization; localizes to both the cytosol and nucleus|uniprot_proteome=UP000002311
YDL063C	-18.2279	36.6073	defense	SYO1	Transport adaptor or symportin	facilitates synchronized nuclear coimport of the two 5S-rRNA binding proteins Rpl5p and Rpl11p; binds to nascent Rpl5p during translation; required for biogenesis of the large ribosomal subunit; green fluorescent protein (GFP)-fusion protein localizes to the cytoplasm and nucleus
YDL077C	-18.2279	0	defense	VAM6	Guanine nucleotide exchange factor for GTPases Gtr1p; subunit of the HOPS endocytic tethering complex; regulates assembly of SNARE complexes, vacuolar membrane fusion, and vacuolar biogenesis; role in vesicle-mediated transport and piecemeal microautophagy of the nucleus; localizes to the vacuolar membrane|uniprot_proteome=UP000002311	Non-essential gene; null mutants and overexpressors display abnormal fragmented vacuoles; null mutant has vacuolar protein trafficking and processing defects, is unable to grow on poor nitrogen sources, displays defective micronucleophagy and endocytosis; diploid null is unable to sporulate and is temperature sensitive
YER062C	-18.2279	0	defense	GPP2	DL-glycerol-3-phosphate phosphatase involved in glycerol biosynthesis	also known as glycerol-1-phosphatase; induced in response to hyperosmotic or oxidative stress, and during diauxic shift; GPP2 has a paralog, GPP1, that arose from the whole genome duplication
YER080W	-18.2279	0	defense	AIM9	Protein whose biological role and cellular location are unknown|uniprot_proteome=UP000002311	Non-essential gene; null mutant displays increased competitive fitness in minimal medium; null mutant has a reduced frequency of spontaneous mitochondrial genome loss; null mutant displays decreased accumulation of zinc and copper cations but increased accumulation of potassium ions; heterozygous diploid null has decreased starvation resistance after low nutrient stress and is haploproficient
YGL196W	-18.2279	0	defense	DSD1	D-serine dehydratase (aka D-serine ammonia-lyase)	converts D-serine to pyruvate and ammonia by a reaction dependent on pyridoxal 5'-phosphate and zinc; may play a role in D-serine detoxification; L-serine is not a substrate
YGL240W	-18.2279	0	defense	DOC1
YGR174C	-18.2279	0	defense	CBP4	Mitochondrial protein involved in mitochondrial cytochrome bc(1) complex assembly|uniprot_proteome=UP000002311
YGR284C	-18.2279	0	defense	ERV29
YJL126W	-18.2279	0	defense	NIT2
YKL176C	-18.2279	0	defense	LST4	Subunit of a GTPase activating protein (GAP) complex for Rag family GTPase Gtr2p; contributes to the activation of Gtr2p in response to amino acid stimulation, resulting in the activation of the TORC1 complex; localizes to the cytoplasm and is recruited to the vacuolar membrane during amino acid starvation|uniprot_proteome=UP000002311
YML030W	-18.2279	0	defense	RCF1
YPL018W	-18.2279	0	defense	CTF19		Non-essential gene; null mutant displays chromosome instability (CIN), delayed G2/M progression, and kinetochore defects
YPL240C	-18.2279	0.341531	defense	HSP82
YAL049C	-18.5694	0.341531	defense	AIM2	Protein whose biological role is unknown; localized to the cytoplasm|uniprot_proteome=UP000002311	Non-essential gene; null mutant displays a decreased frequency of spontaneous mitochondrial genome loss; null mutant is ethanol sensitive; null mutant displays increased survival following a ramped heat stimulus; overexpression results in decreased filamentous group and an inability to undergo invasive growth
YBR199W	-18.5694	0	defense	KTR4
YGL021W	-18.5694	0	defense	ALK1		Non-essential gene; in systematic studies null mutants show reduced anaerobic growth, extended hibernating lifespan and lower competitive fitness; overexpression causes slow growth
YGL241W	-18.5694	0	defense	KAP114
YGR042W	-18.5694	0	defense	MTE1	Protein whose biological role is unknown; localizes to the nucleus and cytoplasm in different large-scale studies|uniprot_proteome=UP000002311
YIL013C	-18.5694	0	defense	PDR11
YKL200C	-18.5694	0	defense
YLR053C	-18.5694	0	defense		Protein whose biological role and cellular location are unknown|uniprot_proteome=UP000002311
YMR072W	-18.5694	0	defense	ABF2	Non-essential gene; null mutant is incapable of respiratory growth, sensitive to hyperosmotic stress, and shows defects in mitochondrial genome maintenance; overexpression causes abnormal budding and cell cycle progression through G2 phase
YMR319C	-18.5694	0	defense	FET4
YNL086W	-18.5694	0	defense	SNN1
YOR191W	-18.5694	0	defense	ULS1
YPL101W	-18.5694	0.0184254	defense	ELP4		Non-essential gene; null mutant is sensitive to paraquat and MMS, but resistant to tunicamycin; also shows decreased thermotolerance, increased heat sensitivity, defects in endocytosis and biofilm formation; in competitive growth studies null mutant shows decreased fitness
YCL049C	-18.5878	0.0184254	defense		Protein whose biological role is unknown; localizes to membranes|uniprot_proteome=UP000002311
YDR083W	-18.5878	0	defense	RRP8
YDR100W	-18.5878	0	defense	TVP15
YDR213W	-18.5878	0	defense	UPC2
YDR515W	-18.5878	0	defense	SLF1
YGL088W	-18.5878	0	defense
YGL248W	-18.5878	0	defense	PDE1		Non-essential gene; null mutant accumulates cAMP; overexpression causes decreased levels of cAMP and sensitivity to rapamycin
YJL056C	-18.5878	0	defense	ZAP1	DNA-binding RNA polymerase II transcription factor involved in response to zinc ion starvation; binds zinc|uniprot_proteome=UP000002311	Non-essential gene; null mutants exhibit impaired growth, fitness and endocytosis, abnormal vacuolar morphology, increased sensitivity to oxidative stress, pH perturbations, caffeine, herbicides, chelators, antimalarials, antimicrobials, and various antibiotics; null shows increased dessication resistance, glycogen accumulation, and glutathione excretion; overexpression impairs growth
YLR048W	-18.5878	0	defense	RPS0B	Subunit of the cytosolic small ribosomal subunit; involved in rRNA processing and export from the nucleus, assembly of the small ribosomal subunit, and translation|uniprot_proteome=UP000002311
YLR448W	-18.5878	0	defense	RPL6B	RNA-binding subunit of the cytosolic large ribosomal subunit; involved in assembly of the ribosomal large subunit, and translation|uniprot_proteome=UP000002311
YNL216W	-18.5878	0	defense	RAP1	Sequence specific DNA-binding RNA polymerase II transcription activator and repressor; activates expression of genes involved in glycolysis; involved in chromatin silencing, establishment of protein localization to chromatin and telomere maintenance; localizes to the cytosol and nucleus|uniprot_proteome=UP000002311	Essential gene; reduced function mutants have decreased fitness, long telomeres increased telomeric silencing, and are sensitive to DNA-damaging agent MMS; overexpression slows growth
YOR178C	-18.5878	0.642389	defense	GAC1	Regulatory subunit of the Glc7p protein phosphatase type 1 complex; involved in glycogen metabolic process, mitotic spindle assembly checkpoint, meiotic nuclear division and response to heat|uniprot_proteome=UP000002311
YDL068W	-19.2302	0.642389	defense
YEL025C	-19.2302	0	defense		Protein whose biological role is unknown; localizes to the nucleus and cytoplasm in a large scale study|uniprot_proteome=UP000002311
YER032W	-19.2302	0	defense	FIR1
YER097W	-19.2302	0	defense
YFR037C	-19.2302	0	defense	RSC8	Subunit of RSC chromatin remodeling complex, slides along DNA affecting nucleosome positioning, transcription regulation, and DNA double-strand break repair via nonhomologous end joining|uniprot_proteome=UP000002311
YML010C-B	-19.2302	0	defense
YPL092W	-19.2302	0.339183	defense	SSU1
YBR102C	-19.5694	0.339183	defense	EXO84	Exocyst subunit with dual roles in exocytosis and spliceosome assembly; Subunit of the exocyst complex which mediates the targeting and tethering of post-Golgi secretory vesicles containing exocytic cargo to sites of exocytosis at the plasma membrane; required for both exocyst assembly and targeting the complex to specific sites on the plasma membrane|uniprot_proteome=UP000002311
YOR255W	-19.5694	0.0165935	defense	OSW1
YHR034C	-19.586	0.0165935	defense	PIH1
YJL005W	-19.586	0	defense	CYR1	Adenylate cyclase involved in signaling; localized in ER membrane, mitochondria, and plasma membrane|uniprot_proteome=UP000002311
YOR266W	-19.586	0.228403	defense	PNT1
YFL046W	-19.8144	0.228403	defense	FMP32	Mitochondrial protein with a role in assembly of the cytochrome c oxidase complex|uniprot_proteome=UP000002311
YIL046W	-19.8144	0	defense	MET30
YLR004C	-19.8144	0	defense	THI73	A transporter protein localized to the endoplasmic reticulum|uniprot_proteome=UP000002311
YLR438W	-19.8144	0	defense	CAR2		Non-essential gene; null mutation causes slow growth and decreased innate thermotolerance; overexpression increases filamentous growth
YOR036W	-19.8144	0.33965	defense	PEP12		Non-essential gene in strain S288C, essential in strain Sigma1278b; null mutant accumulates cytoplasmic vesicles and stacked endosomal intermediate structures, and fails to undergo autophagy; null and point mutants secrete carboxypeptidase Y instead of properly targeting it to the vacuole; in large-scale studies, null mutant displays reduced competitive fitness under a variety of conditions, defe…
YEL044W	-20.1541	0.33965	defense	IES6
YDR285W	-20.171	0.0169454	defense	ZIP1	Component of synaptonemal complex transverse filament; binds SUMO polymers and regulates protein sumoylation; required for localization of SUMO E3 ligase Cst9p to sites of double-strand breaks during double-strand break repair via homologous recombination|uniprot_proteome=UP000002311	Non-essential gene; null mutants have abnormal vacuolar morphology, increased competitive fitness, increased chromosome instability, decreased transposon mobility, and are sensitive to neomycin; homozygous diploid null mutants are impaired in meiosis, meiotic recombination and sporulation
YPL206C	-20.171	0.398091	defense	PGC1
YIL015W	-20.5691	0.398091	defense	BAR1		Non-essential gene; null mutant displays a decreased rate of growth on rich media but increased competitive fitness on non-fermentable carbon sources; null mutant has increased pheromone sensitivity, abnormally elongated buds, and has decreased resistance to hyperosmotic stress; overexpression results in a decreased rate of growth and increased pseudohyphal growth
YPL258C	-20.8144	20.8144	defense	THI21	A hydroxymethylpyrimidine kinase involved in thiamine biosythesis|uniprot_proteome=UP000002311
