# Supplementary material for: Deciphering the mechanism of action of 089, a compound impairing the fungal cell cycle
Source: Sci Rep. 2018 Apr 13;8:5964. doi: 10.1038/s41598-018-24341-y (PMC5899093; doi:10.1038/s41598-018-24341-y)
Supplement: Supplementary file 11 — Table S2 [file 41598_2018_24341_MOESM11_ESM.xls]

## Sheet: legend
CONTENT of THIS FILE
HOP	significant normalized FD scores as calculated in Lee et al. (2014) on reads from the homozygous deletion collection treatment
HOP_pathways	pathways differentially represented in HOP profile as calculated with EuGene Analyzer (Beltrame et al. 2009)
HOP- LEGEND
column name	description
“norm_molHOP”	normalized FD scores as calculated in Lee et al. (2014)
clearance	Clearance was defined by Lee et al. (2014) and identifies hits that are substantially more significant than all other hits. After ordering the strains according to their Fds, the clearance is calculated as the difference of the FD of a given strain and of the closest strains
symbol	gene symbol (Saccharomyces Genome Database)
Gene Function Summary	gene function (Saccharomyces Genome Database)
Gene Phenotype Summary	gene phenotype summary (Saccharomyces Genome Database)
HOP_pathways- LEGEND
column name	description	categories
Cover (%)	% of genes present in the entitySet on the total number of analyzed genes
IDs in Datafile	number of genes composing the entitySet (i.e. pathway)
“Differentially Represented IDs”	number of genes of the dataset belonging to the entitySet (i.e. pathway)
`		only entitySets significantly differentially represented are shown
Up|Down	over represented genes| under represented genes
Sign	adj. P-value with sing	positive if Up>Down, negative if Up<Down
Entity	EntitySet (i.e. pathway, see column “database” for further details)
Database	entitySet source (see categories)	Young= transcriptional regulatory networks in Saccharomyces cerevisiae (Lee et al. Science 298:799-804 (2002))
		KEGG= Kyoto Encyclopedia of Genes and Genomes (Kanehisa, M. and Goto, S.; KEGG: Kyoto Encyclopedia of Genes and Genomes. Nucleic Acids Res. 28, 27-30 (2000)) (last access 15 June 2016)
		Reactome= Reactome project. “Reactome” http://www.reactome.org/download-data/ (last access 15 June 2016)
TF_description	in case of YOUNG entitySet, the description of the Transcription Factor
	gene sets related to cell cycle
	gene sets related to cell morphology
	gene sets related to lipids metabolism

## Sheet: HOP
	norm_molHOP	clearance	symbol	Gene Function Summary	Gene Phenotype Summary
YML010C-B	-19.2832	-0.586092
YDL041W	-18.6971	0.996606		Dubious open reading frame
YGL158W	-17.7005	0.996606	RCK1	Protein kinase involved in oxidative stress response	promotes pseudohyphal growth via activation of Ubp3p phosphorylation; identified as suppressor of S. pombe cell cycle checkpoint mutations
YGR164W	-17.7005	0.0552293		Dubious open reading frame
YJL139C	-17.6453	0.0552293	YUR1	Mannosyltransferase involved in protein N-glycosylation; member of the KTR1 family
YLR053C	-17.6453	0		Protein whose biological role and cellular location are unknown|uniprot_proteome=UP000002311
YNL084C	-17.6453	0	END3		EH domain-containing protein involved in endocytosis; actin cytoskeletal organization and cell wall morphogenesis
YOL012C	-17.6453	0	HTZ1		Non-essential gene; null mutant displays loss of silencing at telomeres and sensitivity to multiple chemicals, including azauracil, benomyl, hydroxyurea, camptothecin, mycophenolic acid; homozygous null mutant diploid shows decreased growth rate, increased frequency of chromosome loss, increased sensitivity to heat, UV and oxidative stress, and increased sporulation efficiency; in systematic stud…
YPL239W	-17.6453	0.102051	YAR1	Ankyrin-repeat containing, nucleocytoplasmic shuttling chaperone	prevents aggregation of Rps3p in the cytoplasm, associates with nascent Rps3p during its translation in the cytoplasm and delivers it to the 90S in the nucleus; required for 40S ribosomal subunit export, biogenesis and adaptation to osmotic and oxidative stress; expression repressed by heat shock
YAL035W	-17.5432	0.102051	FUN12	Protein and ribosome binding GTPase involved in the formation of the cytoplasmic translation initiation complex and maturation of SSU-rRNA; involved in regulation of translational initiation; localizes to the cytosolic small ribosomal subunit and eukaryotic 48S pre initiation complex|uniprot_proteome=UP000002311	Gene variously reported to be essential or to cause a severe slow growth phenotype when deleted; null mutant accumulates 20S pre-rRNA; heterozygous null mutant displays decreased fitness
YBR267W	-17.5432	0	REI1	Cytoplasmic pre-60S factor	required for the correct recycling of shuttling factors Alb1, Arx1 and Tif6 at the end of the ribosomal large subunit biogenesis; involved in bud growth in the mitotic signaling network
YDR213W	-17.5432	0	UPC2	Sterol regulatory element binding protein	induces sterol biosynthetic genes, upon sterol depletion; acts as a sterol sensor, binding ergosterol in sterol rich conditions; relocates from intracellular membranes to perinuclear foci upon sterol depletion; redundant activator of filamentation with ECM22, up-regulating the expression of filamentous growth genes; contains a Zn[2]-Cys[6] binuclear cluster
YDR300C	-17.5432	0	PRO1	Gamma-glutamyl kinase	catalyzes the first step in proline biosynthesis
YGR096W	-17.5432	0	TPC1	Mitochondrial membrane transporter	mediates uptake of the essential cofactor thiamine pyrophosphate (ThPP) into mitochondria; expression appears to be regulated by carbon source; member of the mitochondrial carrier family
YJL136C	-17.5432	0	RPS21B	Subunit of the cytosolic small ribosomal subunit; involved in rRNA processing, and translation|uniprot_proteome=UP000002311
YKL143W	-17.5432	0	LTV1	Component of the GSE complex; GSE is required for proper sorting of amino acid permease Gap1p	required for ribosomal small subunit export from nucleus; required for growth at low temperature
YKR020W	-17.5432	0	VPS51	Component of the GARP (Golgi-associated retrograde protein) complex	GARP is required for the recycling of proteins from endosomes to the late Golgi, and for mitosis after DNA damage induced checkpoint arrest
YPR008W	-17.5432	0	HAA1	Transcriptional activator involved in adaptation to weak acid stress	activates transcription of TPO2, YRO2, and other genes encoding membrane stress proteins
YPR131C	-17.5432	21.0121	NAT3	Catalytic subunit of the NatB N-terminal acetyltransferase
YPL040C	3.46889	21.0121	ISM1	Mitochondrial isoleucine-tRNA ligase that couples isoleucine to isoleucyl-tRNA|uniprot_proteome=UP000002311	Non-essential gene; null mutant fails to respire and loses the mitochondrial genome; homozygous null mutant diploid exhibits decreased chronological lifespan; in large-scale studies, null mutant exhibits smaller cell size, decreased competitive fitness in a variety of media, sensitivity to heat, desiccation, and UV, and increased ability to form biofilms; overexpression confers increased invasive…
YBR189W	3.47108	0.0186729	RPS9B	Subunit of the cytosolic small ribosomal subunit; involved in maturation of the small subunit rRNA, and the regulation of translational fidelity|uniprot_proteome=UP000002311
YMR089C	3.48975	0.0186729	YTA12	ATPase and metallopeptidase of the inner mitochondrial membrane; subunit of the m-AAA complex involved in mitochondrial protein turnover and processing of proteins imported into mitochondria|uniprot_proteome=UP000002311	Non-essential gene; null mutant fails to respire and accumulates less cardiolipin and PE in mitochondria; homozygous null mutant has shorter chronological lifespan; in large-scale studies, null mutant has reduced competitive fitness in a variety of media; null mutant displays sensitivity to heat and ethanol, mitochondrial genome instability, and increased chitin deposition
YLR260W	3.50281	0.0234704	LCB5	Sphingosine kinase, phosphorylates dihydrosphingosine to form dihydrosphingosine-1-phosphate; involved in sphingolipid metabolism; localizes to Golgi membranes|uniprot_proteome=UP000002311
YDR114C	3.52628	0.0234704		Protein whose biological role and cellular location are unknown|uniprot_proteome=UP000002311
YDL073W	3.53823	0.0226084	AHK1	Scaffold protein in the Sho1p-mediated, Hog1p-osmosensory signaling pathway; negative regulator of the filamentous growth Kss1p MAPK|uniprot_proteome=UP000002311
YHR008C	3.56084	0.0226084	SOD2	Mitochondrial manganese superoxide oxidoreductase involved in the metabolism of reactive oxygen species, cell aging, and the response of non-dividing cells oxidative stress|uniprot_proteome=UP000002311	Non-essential gene; null mutant displays a respiratory growth defect, increased apoptosis, and decreased chronological and replicative lifespan, null mutant is sensitive to a variety of environmental stresses including oxidative stress, desiccation, heat, ionic stress, and a variety of chemicals; in large-scale studies the null mutant displays reduced competitive fitness and altered resistance to…
YJL063C	3.57356	0.0127205	MRPL8	Component of the large subunit of the mitochondrial ribosome, which mediates translation in the mitochondrion|uniprot_proteome=UP000002311
YDR065W	3.58387	0.0253942	RRG1	Protein of unknown function	required for vacuolar acidification and mitochondrial genome maintenance; the authentic, non-tagged protein is detected in highly purified mitochondria in high-throughput studies
YKL170W	3.60926	0.0253942	MRPL38	Component of the large subunit of the mitochondrial ribosome, which mediates translation in the mitochondrion|uniprot_proteome=UP000002311
YPR099C	3.61528	0.00602372		Dubious open reading frame
YMR228W	3.61528	0.00104507	MTF1	Mitochondrial RNA polymerase specificity factor
YCR028C-A	3.61633	0.00104507	RIM1	Single-stranded DNA binding protein; stimulates use of RNA primers by mitochondrial DNA polymerase; localizes to mitochondrial nucleoids|uniprot_proteome=UP000002311
YGL240W	3.61722	0.00145054	DOC1	Processivity factor	equired for the ubiquitination activity of the anaphase promoting complex (APC), mediates the activity of the APC by contributing to substrate recognition; involved in cyclin proteolysis
YPL097W	3.61867	0.00654523	MSY1	Mitochondrial tyrosyl-tRNA synthetase that performs mitochondrial tyrosyl-tRNA aminoacylation by coupling tyrosine to tyrosyl-tRNA|uniprot_proteome=UP000002311
YOL095C	3.62521	0.01244	HMI1	Mitochondrial inner membrane localized ATP-dependent DNA helicase	required for the maintenance of the mitochondrial genome; not required for mitochondrial transcription
YDR347W	3.63765	0.01244	MRP1	Component of the small subunit of the mitochondrial ribosome, which mediates translation in the mitochondrion|uniprot_proteome=UP000002311
YKL003C	3.64043	0.00278021	MRP17	Component of the small subunit of the mitochondrial ribosome, which mediates translation in the mitochondrion|uniprot_proteome=UP000002311
YDR194C	3.64125	0.008399	MSS116	Mitochondrial transcription elongation factor; DEAD-box protein	required for efficient splicing of mitochondrial Group I and II introns; non-polar RNA helicase that also facilities strand annealing
YPL183W-A	3.64965	0.0469333	RTC6	Protein with a putative role in translation; has similarity to prokaryotic ribosomal proteins|uniprot_proteome=UP000002311
YJL096W	3.69658	0.0469333	MRPL49	Component of the large subunit of the mitochondrial ribosome, which mediates translation in the mitochondrion|uniprot_proteome=UP000002311
YLR295C	3.70754	0.0109584	ATP14	Subunit of the F0 coupling factor of mitochondrial F1F0 ATP synthase; ATP synthase complex is localized to the mitochondrial inner membrane|uniprot_proteome=UP000002311
YJL102W	3.70781	0.028221	MEF2		Mitochondrial elongation factor involved in translational elongation
YDR405W	3.73604	0.028221	MRP20	Component of the large subunit of the mitochondrial ribosome, which mediates translation in the mitochondrion|uniprot_proteome=UP000002311
YDR298C	3.7556	0.0195691	ATP5	Subunit of the stator stalk of the F0 coupling factor of mitochondrial F1F0 ATP synthase; ATP synthase complex is localized to the mitochondrial inner membrane|uniprot_proteome=UP000002311
YNL284C	3.76071	0.0306641	MRPL10	Component of the large subunit of the mitochondrial ribosome, which mediates translation in the mitochondrion|uniprot_proteome=UP000002311
YIL067C	3.79138	0.0306641		Predicted integral membrane protein whose biological role is unknown; localizes to the vacuole in a large-scale study|uniprot_proteome=UP000002311
YMR287C	3.80929	0.0179164	DSS1	3'-5' exoribonuclease; component of the mitochondrial degradosome along with the ATP-dependent RNA helicase Suv3p
YLR149C	3.81442	0.0440977		Protein whose biological role and cellular location are unknown|uniprot_proteome=UP000002311
YOL023W	3.85852	0.0440977	IFM1	Mitochondrial translation initiation factor 2
YHR147C	3.85921	0.0413199	MRPL6	Component of the large subunit of the mitochondrial ribosome, which mediates translation in the mitochondrion|uniprot_proteome=UP000002311
YOR211C	3.90053	0.0413199	MGM1	A GTPase protein involved in mitochondrial membrane fusion and mitochondrial genome maintenance; localized to the inner mitochondrial membrane, as well as mitochondrial intermembrane space and crista|uniprot_proteome=UP000002311
YLR439W	3.92938	0.028852	MRPL4	Component of the large subunit of the mitochondrial ribosome, which mediates translation in the mitochondrion|uniprot_proteome=UP000002311
YER154W	3.9342	0.0177297	OXA1		Non-essential gene; reduction of function causes defects in fermentative and respiratory growth, sensitivity to oxidative and osmotic stresses, decreased endocytosis; overexpression causes slow growth
YDR116C	3.95193	0.0886988	MRPL1	Component of the large subunit of the mitochondrial ribosome, which mediates translation in the mitochondrion|uniprot_proteome=UP000002311
YMR097C	4.04063	0.0886988	MTG1	Putative GTPase peripheral to the mitochondrial inner membrane	ssential for respiratory competence, likely functions in assembly of the large ribosomal subunit
YLL033W	4.06233	0.0217	IRC19	Protein of unknown function	YLL033W is not an essential gene but mutant is defective in spore formation; null mutant displays increased levels of spontaneous Rad52p foci
YGL218W	4.06307	0.0404993		Dubious open reading frame
YER122C	4.10357	0.128385	GLO3	ADP-ribosylation factor GTPase activating protein (ARF GAP)	involved in ER-Golgi transport
YLR069C	4.23195	0.128385	MEF1	Mitochondrial elongation factor involved in translational elongation
YGR215W	4.27492	0.0594783	RSM27	Component of the small subunit of the mitochondrial ribosome, which mediates translation in the mitochondrion|uniprot_proteome=UP000002311
YGR101W	4.3344	0.0594783	PCP1		Non-essential gene; null mutant shows respiratory growth defects and abnormal mitochondrial morphology, also shows sensitivity to osmotic stress, caffeine, rapamycin; overexpression causes slow growth
YIL047C	4.38681	0.12464	SYG1	Plasma membrane protein of unknown function	truncation and overexpression suppresses lethality of G-alpha protein deficiency
YHR038W	4.51145	0.216906	RRF1	Mitochondrial ribosome recycling factor	essential for mitochondrial protein synthesis and for the maintenance of the respiratory function of mitochondria
YHR011W	4.72835	0.216906	DIA4	Mitochondrial seryl-tRNA synthetase that performs seryl-tRNA aminoacylation in the mitochondria by coupling serine to seryl-tRNA|uniprot_proteome=UP000002311
YER050C	4.9348	0.206451	RSM18	Component of the small subunit of the mitochondrial ribosome, which mediates translation in the mitochondrion|uniprot_proteome=UP000002311
YDR175C	5.01383	12.7135	RSM24	Component of the small subunit of the mitochondrial ribosome, which mediates translation in the mitochondrion|uniprot_proteome=UP000002311
YBR201W	17.7273	12.7135	DER1	ER membrane protein that promotes export of misfolded polypeptides	required for ER-associated protein degradation of misfolded or unassembled proteins; initiates export of aberrant polypeptides from ER lumen by threading them into ER membrane and routing them to Hrd1p for ubiquitylation; function normally requires N-terminal acetylation by NatB; N- and C- termini protrude into cytoplasm; similar to Dfm1p
YGL066W	17.7273	0	SGF73	Subunit of the DUBm deubiquitinating module of the SAGA and SLIK histone acetyltransferase complexes; involved in regulation of RNA polymerase II transcription preinitiation complex assembly, and nuclear mRNA export|uniprot_proteome=UP000002311	Non-essential gene; null mutant has a shortened chronological lifespan, but has a larger extension of replicative lifespan by caloric restriction than does wild type; null mutation or overexpression cause sensitivity to HU; null mutant displays slow growth on nonfermentable carbon sources; in large-scale studies, null mutant has reduced competitive fitness in several different media and displays …
YGL135W	17.7273	0	RPL1B	Subunit of the cytosolic large ribosomal subunit; involved in translation|uniprot_proteome=UP000002311
YKL054C	17.7273	0	DEF1		Non-essential gene; null mutation confers abnormal cytokinesis and meiosis; null mutant is sensitive to 4-aminofolic acid, HU, MMS, and X-rays; in large-scale studies, null mutant has reduced competitive fitness in several different media, slow fermentative growth and defective respiratory growth, enlarged cell size, and altered resistance to a variety of chemicals
YKL159C	17.7273	0	RCN1	Protein involved in calcineurin regulation during calcium signaling
YKL166C	17.7273	0	TPK3	cAMP-dependent protein kinase involved in signaling and organization of mitochondria; localizes to both nucleus and cytoplasm|uniprot_proteome=UP000002311
YLL023C	17.7273	0	POM33	Transmembrane nucleoporin	involved in nuclear pore complex (NPC) distribution, assembly or stabilization
YLR268W	17.7273	0	SEC22	R-SNARE protein; assembles into SNARE complex with Bet1p, Bos1p and Sed5p	cycles between the ER and Golgi complex; involved in anterograde and retrograde transport between the ER and Golgi;
YML041C	17.7273	0	VPS71	Nucleosome-binding component of the SWR1 complex	SWR1 exchanges histone variant H2AZ (Htz1p) for chromatin-bound histone H2A; required for vacuolar protein sorting
YMR023C	17.7273	0	MSS1	Mitochondrial protein	forms a heterodimer complex with Mto1p that performs the 5-carboxymethylaminomethyl modification of the wobble uridine base in mitochondrial tRNAs
YMR142C	17.7273	0	RPL13B	Subunit of the cytosolic large ribosomal subunit; involved in translation|uniprot_proteome=UP000002311
YOR161C	17.7273	0	PNS1	Protein whose biological role is unknown; localizes to the plasma membrane in large scale studies|uniprot_proteome=UP000002311
YOR162C	17.7273	0	YRR1	Sequence specific DNA-binding RNA polymerase II transcription factor, activates genes involved in oxidative stress response; localizes to the nucleus|uniprot_proteome=UP000002311	Non-essential gene; null mutants exhibit abnormal vacuolar morphology, defective respiratory metabolism, and impaired use of glutamine as a nitrogen source; overexpression impairs vegetative growth and enhances pseudohyphal growth
YPL031C	17.7273	0.064997	PHO85	Cyclin-dependent protein serine/threonine kinase involved in regulation of phosphate and glycogen metabolism, cell cycle progression, establishment of cell polarity, autophagy, response to DNA damage, and calcium-mediated signaling; localized to the nucleus|uniprot_proteome=UP000002311	Non-essential gene; null mutant has abnormal morphology, increased rate of mitotic chromosome loss, increased chronological lifespan, and sensitivity to a variety of chemicals; in large-scale studies, null mutant has reduced competitive fitness in a variety of different media, slow growth rate, shortened telomeres, reduced endocytosis, and sensitivity to many different chemicals
YDL047W	17.7923	0.064997	SIT4		Non-essential gene; null mutant has fermentative and respiratory growth defects, increased heat sensitivity, abnormally elongated buds, extended chronological lifespan, decreased telomere length, and increased multidrug and toxin sensitivity; null mutants have semi-smooth colony morphology, altered mitochondrial morphology, a vacuolar fragmentation defect, decreased lipid droplet size, content an…
YMR256C	17.7923	0.0252004	COX7	Subunit VII of cytochrome c oxidase (Complex IV)	Complex IV is the terminal member of the mitochondrial inner membrane electron transport chain
YBR168W	17.8175	0.0252004	PEX32	Peroxisomal membrane protein involved in the organization and biogenesis of peroxisomes|uniprot_proteome=UP000002311
YDR467C	17.8175	0		Dubious open reading frame
YGR056W	17.8175	0.909799	RSC1	Subunit of RSC chromatin remodeling complex, slides along DNA affecting nucleosome positioning, transcription regulation, and DNA double-strand break repair via nonhomologous end joining|uniprot_proteome=UP000002311
YJR044C	18.7273	0.909799	VPS55	Late endosomal protein involved in late endosome to vacuole transport
YKL134C	18.7955	0.0681713	OCT1	Mitochondrial intermediate peptidase	cleaves destabilizing N-terminal residues of a subset of proteins upon import, after their cleavage by mitochondrial processing peptidase (Mas1p-Mas2p); may contribute to mitochondrial iron homeostasis
YKR024C	18.7955	0.0251456	DBP7	Putative ATP-dependent RNA helicase of the DEAD-box family	involved in ribosomal biogenesis; required at post-transcriptional step for efficient retrotransposition; essential for growth under anaerobic conditions
YML013C-A	18.8207	0.0251456		Dubious open reading frame
YOL001W	18.8207	0.973267	PHO80	Cyclin; interacts with cyclin-dependent kinase Pho85p	regulates the response to nutrient levels and environmental conditions, including the response to phosphate limitation and stress-dependent calcium signaling
YOL081W	19.7939	0.973267	IRA2		Non-essential gene; null mutant shows decreased innate and acquired thermotolerance, reduced glycogen accumulation and increased chitin deposition; null mutation also cause sensitivity to chemicals, including cell-wall affecting drugs (caffeine, Calcofluor White), oxidative stress factors (hydrogen peroxide) and DNA damaging agents (MMS); null mutant diploid shows decreased respiratory growth and…
YGR165W	20.3134	20.3134	MRPS35	Component of the small subunit of the mitochondrial ribosome, which mediates translation in the mitochondrion|uniprot_proteome=UP000002311

## Sheet: HOP_pathways
Cover (%)	IDs in Datafile	Differentially Represented IDs	adj. P-value	Up|Down	Sign	Entity	Database	TF_description
8	16	4	0.000248321	4|0	0.000248321	OPI1_YPD	Young	Transcriptional regulator of a variety of genes; phosphorylation by protein kinase A stimulates Opi1p function in negative regulation of phospholipid biosynthetic genes
6	26	5	0.000326664	5|0	0.000326664	HAP4_YPD	Young	subunit of the heme-activated, glucose-repressed Hap2p/3p/4p/5p CCAAT-binding complex, a transcriptional activator and global regulator of respiratory gene expression
6	25	4	0.00237681	4|0	0.00237681	BAS1_YPD	Young	involved in regulating basal and induced expression of genes of the purine and histidine biosynthesis pathways; also involved in regulation of meiotic recombination at specific genes
5	26	4	0.00286494	4|0	0.00286494	RCS1_YPD	Young	Transcription factor involved in iron utilization and homeostasis
8	9	2	0.00458787	2|0	0.00458787	Cell cycle - yeast	KEGG
7	29	4	0.00477192	4|0	0.00477192	SPT23_YPD	Young	ER membrane protein involved in regulation of OLE1 transcription
5	21	3	0.00861518	3|0	0.00861518	TEC1_YPD	Young	Transcription factor targeting filamentation genes and Ty1 expression
5	4	1	0.00968168	1|0	0.00968168	Oxidative phosphorylation	KEGG
6	34	4	0.00977062	4|0	0.00977062	UPC2_YPD	Young	Sterol regulatory element binding protein; induces sterol biosynthetic genes, upon sterol depletion
6	22	3	0.010246	3|0	0.010246	HAP5_YPD	Young	Subunit of the Hap2p/3p/4p/5p CCAAT-binding complex; complex is heme-activated and glucose repressed; complex is a transcriptional activator and global regulator of respiratory gene expression
6	23	3	0.0120688	3|0	0.0120688	YBR267W_YPD	Young	(REI1) involved in bud growth in the mitotic signaling network
6	51	5	0.0133047	5|0	0.0133047	RGM1_YPD	Young	Putative zinc finger DNA binding transcription factor; regulates expression of of Y' telomeric elements and subtelomeric COS genes; relocalizes to the cytosol in response to hypoxia
9	37	4	0.0141113	4|0	0.0141113	DAL81_YPD	Young	Positive regulator of genes in multiple nitrogen degradation pathways
8	37	4	0.0141113	4|0	0.0141113	PDR1_YPD	Young	Transcription factor that regulates the pleiotropic drug response
6	25	3	0.0163234	3|0	0.0163234	GAT3_YPD	Young	involved in spore wall assembly
6	39	4	0.0176536	4|0	0.0176536	GAL80_YPD	Young	Transcriptional regulator involved in the repression of GAL genes
6	27	3	0.0214394	3|0	0.0214394	HIR3_YPD	Young	Subunit of the HIR complex; a nucleosome assembly complex involved in regulation of histone gene transcription
5	28	3	0.0243366	3|0	0.0243366	GLN3_YPD	Young	Transcriptional activator of genes regulated by nitrogen catabolite repression
7	44	4	0.0290558	4|0	0.0290558	DOT6_YPD	Young	involved in telomeric gene silencing and filamentation
6	44	4	0.0290558	4|0	0.0290558	SFP1_YPD	Young	Regulates transcription of ribosomal protein and biogenesis genes; regulates response to nutrients and stress, G2/M transitions during mitotic cell cycle and DNA-damage response, and modulates cell size
5	17	2	0.0299227	2|0	0.0299227	HOG1_YPD	Young	activates CDC28 by stimulating antisense RNA transcription; mediates recruitment/activation of RNAPII at Hot1p-dependent promoters; with Mrc1p defines novel S-phase checkpoint that prevent conflicts between DNA replication and transcription; nuclear form represses pseudohyphal growth
6	30	3	0.030835	3|0	0.030835	RTG3_YPD	Young	bHLH/Zip transcription factor for retrograde (RTG) and TOR pathways
5	31	3	0.0344447	3|0	0.0344447	AFT2_YPD	Young	Iron-regulated transcriptional activator; activates genes involved in intracellular iron use and required for iron homeostasis and resistance to oxidative stress
8	46	4	0.0347216	4|0	0.0347216	HSF1_YPD	Young	Trimeric heat shock transcription factor; activates multiple genes in response to highly diverse stresses
5	18	2	0.0349512	2|0	0.0349512	MBF1_YPD	Young	Transcriptional coactivator; bridges the DNA-binding region of Gcn4p and TATA-binding protein Spt15p
8	18	2	0.0349512	2|0	0.0349512	PDC2_YPD	Young	Transcription factor for thiamine-regulated genes
8	32	3	0.0382991	3|0	0.0382991	HMS1_YPD	Young	bHLH protein with similarity to myc-family transcription factors; overexpression confers hyperfilamentous growth and suppresses the pseudohyphal filamentation defect of a diploid mep1 mep2 homozygous null mutant
5	32	3	0.0382991	3|0	0.0382991	MET28_YPD	Young	bZIP transcriptional activator in the Cbf1p-Met4p-Met28p complex; participates in the regulation of sulfur metabolism
8	32	3	0.0382991	3|0	0.0382991	RME1_YPD	Young	Zinc finger protein involved in control of meiosis; prevents meiosis by repressing IME1 expression and promotes mitosis by activating CLN2 expression
8	32	3	0.0382991	3|0	0.0382991	STP1_YPD	Young	Transcription factor; activates transcription of amino acid permease genes and may have a role in tRNA processing
12	19	2	0.0403997	2|0	0.0403997	3' -UTR-mediated translational regulation	Reactome
13	19	2	0.0403997	2|0	0.0403997	Eukaryotic Translation Elongation	Reactome
14	19	2	0.0403997	2|0	0.0403997	Formation of a pool of free 40S subunits	Reactome
6	19	2	0.0403997	2|0	0.0403997	HAA1_YPD	Young	Transcriptional activator involved in adaptation to weak acid stress; activates transcription of TPO2, YRO2, and other genes encoding membrane stress proteins
12	19	2	0.0403997	2|0	0.0403997	L13a-mediated translational silencing of Ceruloplasmin expression	Reactome
13	19	2	0.0403997	2|0	0.0403997	Peptide chain elongation	Reactome
6	19	2	0.0403997	2|0	0.0403997	RLR1_YPD	Young	Subunit of the THO complex; THO is required for efficient transcription elongation and involved in transcriptional elongation-associated recombination
5	19	2	0.0403997	2|0	0.0403997	UGA3_YPD	Young	Transcriptional activator for GABA-dependent induction of GABA genes
12	20	2	0.0462643	2|0	0.0462643	Cap-dependent Translation Initiation	Reactome
12	20	2	0.0462643	2|0	0.0462643	Eukaryotic Translation Initiation	Reactome
14	20	2	0.0462643	2|0	0.0462643	GTP hydrolysis and joining of the 60S ribosomal subunit	Reactome
8	20	2	0.0462643	2|0	0.0462643	Gene Expression	Reactome
6	20	2	0.0462643	2|0	0.0462643	HAL9_YPD	Young	Putative transcription factor containing a zinc finger
5	20	2	0.0462643	2|0	0.0462643	STP2_YPD	Young	Transcription factor; activated by proteolytic processing in response to signals from the SPS sensor system for external amino acids; activates transcription of amino acid permease genes
12	20	2	0.0462643	2|0	0.0462643	Translation	Reactome
5	20	2	0.0462643	2|0	0.0462643	YML081W_YPD	Young	Transcription factor that regulates acetate production
7	34	3	0.0467515	3|0	0.0467515	IFH1_YPD	Young	Coactivator, regulates transcription of ribosomal protein (RP) genes
