# Supplementary material for: Deciphering the mechanism of action of 089, a compound impairing the fungal cell cycle
Source: Sci Rep. 2018 Apr 13;8:5964. doi: 10.1038/s41598-018-24341-y (PMC5899093; doi:10.1038/s41598-018-24341-y)
Supplement: Supplementary file 12 — Table S3 [file 41598_2018_24341_MOESM12_ESM.xls]

## Sheet: legend
CONTENT of THIS FILE
expr	significant FC of expressed genes as quantified through expression microarray
expr_pathways	pathways differentially expressed as calculated with EuGene Analyzer (Beltrame et al. 2009)
Expr - LEGEND
column name	description
expr	Log2 Fold Change calculated as log2(expression in treated sample/expression in control sample)
symbol	gene symbol (Saccharomyces Genome Database)
Gene Function Summary	gene function (Saccharomyces Genome Database)
Gene Phenotype Summary	gene phenotype summary (Saccharomyces Genome Database)
expr_pathways - LEGEND
column name	description	categories
Cover (%)	% of genes present in the entitySet on the total number of analyzed genes
IDs in Datafile	number of genes composing the entitySet (i.e. pathway)
“Expressed IDs”	number of genes of the dataset belonging to the entitySet (i.e. pathway)
adj. P-value		only entitySets significantly differentially expressed are shown
Up|Down	over represented genes| under represented genes
Sign	adj. P-value with sing	positive if Up>Down, negative if Up<Down
Entity	EntitySet (i.e. pathway, see column “database” for further details)
Database	entitySet source (see categories)	Young= transcriptional regulatory networks in Saccharomyces cerevisiae (Lee et al. Science 298:799-804 (2002))
		KEGG= Kyoto Encyclopedia of Genes and Genomes (Kanehisa, M. and Goto, S.; KEGG: Kyoto Encyclopedia of Genes and Genomes. Nucleic Acids Res. 28, 27-30 (2000)) (last access 15 June 2016)
		Reactome= Reactome project. “Reactome” http://www.reactome.org/download-data/ (last access 15 June 2016)
TF_description	in case of YOUNG entitySet, the description of the Transcription Factor
	gene sets related to cell cycle
	gene sets related to cell morphology
	gene sets related to lipids metabolism

## Sheet: expr
	expr	symbol	Gene Function Summary	Gene Phenotype Summary
YAL004W	-0.520219
YAL044C	-0.429858	GCV3
YAL059W	-0.418598	ECM1		Non-essential gene; null mutant has decreased competitive fitness, displays defective accumulation of 60S ribosomal subunits; null mutant also has increased heat shock resistance, and decreased resistance to various stressors including acid pH, calcofluor white and tunicamycin
YAL067C	0.478366	SEO1	Putative transporter based on sequence similarity to membrane transporter gene families|uniprot_proteome=UP000002311
YAR029W	0.385304		Protein whose biological role is unknown; localizes to the cytoplasm|uniprot_proteome=UP000002311
YBL061C	-0.547619	SKT5
YBL087C	-0.69428	RPL23A	Subunit of the cytosolic large ribosomal subunit; involved in translation|uniprot_proteome=UP000002311
YBL104C	0.702122	SEA4	Protein whose biological role is unknown; component of the Seh1-associated complex; also localizes to the vacuolar membrane|uniprot_proteome=UP000002311
YBR066C	0.867818	NRG2
YBR073W	-0.511464	RDH54
YBR074W	-0.470908	PFF1	Protein whose biological role is unknown; localizes to the vacuole membrane|uniprot_proteome=UP000002311
YBR134W	-0.0306117
YBR147W	1.37624	RTC2
YBR191W	-0.364095	RPL21A	Subunit of the cytosolic large ribosomal subunit; involved in translation|uniprot_proteome=UP000002311
YBR241C	-0.735164
YBR266C	0.471516	SLM6
YBR271W	-0.511922	EFM2	S-adenosylmethionine-dependent lysine methyltransferase; catalyzes the dimethylation of translation elongation factor EF2 (Eft1p/Eft2p) and methylates EF3 (Yef3p); role in translational termination; localizes to the cytoplasm|uniprot_proteome=UP000002311
YBR282W	-0.50383	MRPL27	Component of the large subunit of the mitochondrial ribosome, which mediates translation in the mitochondrion|uniprot_proteome=UP000002311
YBR299W	0.481897	MAL32
YCL035C	0.432645	GRX1
YCL058C	-0.575991	FYV5
YCL069W	-0.853307	VBA3
YCL076W	-0.36202
YCR020C-A	-0.387501	MAK31
YCR028C	0.528061	FEN2
YCR031C	-0.595692	RPS14A	mRNA-binding constituent of the cytosolic small ribosomal subunit; involved in maturation of the small subunit rRNA and assembly of the small ribosomal subunit|uniprot_proteome=UP000002311
YCR101C	0.675737		Protein whose biological role is unknown; localizes to the membrane|uniprot_proteome=UP000002311
YDL011C	0.409714
YDL024C	0.44055	DIA3
YDL066W	0.463796	IDP1
YDL083C	-0.674673	RPS16B	Subunit of the cytosolic small ribosomal subunit; involved in DNA recombination, maturation of the small subunit rRNA, and translation|uniprot_proteome=UP000002311
YDL094C	0.734478
YDL133C-A	-0.436503	RPL41B	Subunit of the cytosolic large ribosomal subunit; involved in translation|uniprot_proteome=UP000002311
YDL156W	0.523681	CMR1	DNA binding protein involved in DNA damage checkpoint regulation; localizes to both the cytoplasm and nuclear chromatin; localizes to the nuclear periphery in response to DNA damage stress or proteasome inhibition|uniprot_proteome=UP000002311
YDL184C	-0.359453	RPL41A	Subunit of the cytosolic large ribosomal subunit; involved in translation|uniprot_proteome=UP000002311
YDL201W	0.234484	TRM8
YDL204W	1.13041	RTN2
YDL210W	0.574444	UGA4
YDL242W	-0.87509
YDR043C	0.435444	NRG1	Sequence-specific DNA binding transcription factor that regulates transcription by RNA polymerase II involved in filamentous growth, hyperosmotic response, and glucose sensing|uniprot_proteome=UP000002311	Non-essential gene; null mutants have abnormal vacuolar morphology, are auxotrophic for myo-inositol, sensitive to acids and cations, and are resistant to antifungal miconazole; overexpression slows growth, decreases resistance to TOR inhibitor rapamycin
YDR110W	-0.508847	FOB1		Non-essential gene; null mutant exhibits lengthened replicative lifespan, increased resistance to MMS, and reduced Hot1p-mediated mitotic recombination; in large-scale studies, null mutant displays increased rDNA recombination during meiosis but decreased rDNA recombination during mitosis; null mutant shows reduced starvation resistance and competitive fitness
YDR123C	1.43668	INO2	Component of sequence specific DNA-binding heteromeric transcription factor Ino2/Ino4p that activates transcription of genes involved in phospholipid metabolism|uniprot_proteome=UP000002311	Non-essential gene; null mutant shows inositol auxotrophy and reduced synthesis of phosphatidylcholine; overexpression causes abnormal cellular morphology and cell cycle progression
YDR133C	0.490666
YDR134C	0.407904
YDR185C	-0.486243	UPS3
YDR186C	0.604317		Protein whose biological role is unknown; localizes to cytoplasm and colocalizes to ribosome in different large-scale studies|uniprot_proteome=UP000002311
YDR210W	-0.391028		Protein whose biological role and cellular location are unknown|uniprot_proteome=UP000002311
YDR213W	0.572432	UPC2
YDR215C	0.406599
YDR217C	-1.30765	RAD9		Non-essential gene; null mutant is sensitive to DNA damaging agents, DNA synthesis and topoisomerase inhibitors; null mutant is sensitive to X-rays, gamma rays and UV radiation; null mutant displays increased chromosome instability including gross chromosomal rearrangements, but decreased reversion rate in the presence of high doses of DNA damaging agents; null mutant displays elevated levels of …
YDR250C	0.490352
YDR278C	0.712838
YDR333C	0.408679	RQC1	Subunit of the ribosome quality control (RQC) complex, which is a ribosome bound complex involved in the ubiquitin-dependent degradation of aberrant translation products|uniprot_proteome=UP000002311
YDR344C	0.505161
YDR358W	0.423096	GGA1
YDR359C	0.471669	EAF1
YDR386W	-0.805363	MUS81
YDR418W	0.634383	RPL12B	Subunit of the cytosolic large ribosomal subunit; involved in ribosomal large subunit assembly and translation|uniprot_proteome=UP000002311
YDR419W	0.439565	RAD30		Non-essential gene; null mutant is highly sensitive to UV and gamma radiation and shows elevated mutation frequency
YDR422C	-0.191746	SIP1
YDR502C	0.470904	SAM2
YDR512C	-0.919887	EMI1
YEL031W	0.464386	SPF1		Non-essential gene; null mutant has abnormal distribution of protein reporters throughout organelles and abnormal distribution of ergosterol; null mutant cells show increased aggregation and are hypersensitive to Calcofluor White and hygromycin B; null mutant is also sensitive to aureobasidin A, tunicamycin, terbinafine, nicotinamide; both null mutation and overexpression decrease growth rate
YEL053C	0.54811	MAK10
YER011W	1.31045	TIR1
YER024W	0.398118	YAT2
YER066C-A	-0.399221
YER078C	0.475884	ICP55
YER111C	0.4478	SWI4	Sequence-specific DNA binding transcription factor that activates transcription by RNA polymerase II during heat stress and during the G1/S mitotic transition; component of the SBF complex|uniprot_proteome=UP000002311
YER123W	0.718064	YCK3
YER130C	-0.465399	COM2
YER158C	0.588224		Protein whose biological role and cellular location are unknown|uniprot_proteome=UP000002311
YER169W	0.512906	RPH1	Histone demethylase specific for K36 tri- and dimethylated histone H3; independently functions as a transcription factor that represses the expression of genes involved in autophagy and DNA repair; involved in transcriptional elongation|uniprot_proteome=UP000002311
YER175C	0.451736	TMT1
YER181C	0.51315
YER183C	-0.381388	FAU1
YFL032W	-0.657385
YFL053W	0.421522	DAK2	Glycerone kinase involved in glycerol catabolism and cellular response to toxins; unknown localization|uniprot_proteome=UP000002311
YFR012W	0.769789	DCV1	Predicted integral membrane protein whose biological role is unknown|uniprot_proteome=UP000002311
YFR054C	0.436462
YGL004C	-0.443821	RPN14
YGL051W	0.479796	MST27
YGL067W	-0.448562	NPY1
YGL078C	-0.685622	DBP3
YGL152C	-0.407785
YGL156W	0.653049	AMS1		Non-essential gene; null mutant shows defects in vacuolar oligosaccharide degradation; in large-scale studies null mutants are sensitive to copper and citric acid, and show slow growth
YGL158W	0.939432	RCK1
YGL198W	-0.418079	YIP4
YGL226C-A	-0.790468	OST5
YGL241W	0.58612	KAP114
YGR022C	0.560775
YGR043C	0.55056	NQM1
YGR049W	0.632248	SCM4	Predicted integral membrane protein whose biological role is unknown; localizes to the mitochondrion and mitochondrial outer membrane in large-scale studies|uniprot_proteome=UP000002311
YGR093W	-0.38188	DRN1
YGR108W	-1.02316	CLB1	Cyclin-dependent kinase regulatory subunit involved in the regulation of the G2/M phase transition of both the mitotic cell cycle and first meiotic division; involved in mitotic spindle assembly and spindle pole body separation; localizes to both the nucleus and cytoplasm|uniprot_proteome=UP000002311
YGR124W	0.489527	ASN2
YGR157W	0.550991	CHO2	Phosphatidylethanolamine N-methyltransferase (PEMT) involved in phosphatidylcholine biosynthetic process; localizes to the endoplasmic reticulum|uniprot_proteome=UP000002311
YGR159C	1.4251	NSR1
YGR160W	-0.468554
YGR177C	1.07522	ATF2
YGR187C	-0.92358	HGH1	Protein whose biological role is unknown; localizes to the nucleus and cytoplasm in different large-scale studies|uniprot_proteome=UP000002311
YGR224W	0.518894	AZR1
YGR226C	-0.732483
YGR243W	0.495046	MPC3
YGR249W	0.538833	MGA1
YGR273C	-0.571327		Protein whose biological role and cellular location are unknown|uniprot_proteome=UP000002311
YGR292W	0.517735	MAL12
YHL012W	0.483794		Protein whose biological role and cellular location are unknown|uniprot_proteome=UP000002311
YHL024W	0.532534	RIM4
YHL028W	0.610231	WSC4
YHR017W	0.635426	YSC83	Protein whose biological role is unknown; localizes to the mitochondrion and mitochondrial outer membrane in large scale studies|uniprot_proteome=UP000002311
YHR047C	-0.643132	AAP1	Aminopeptidase involved in gylcogen metabolism and proteolysis; localizes to both cytoplasm and nucleus|uniprot_proteome=UP000002311	Non-essential gene; null mutant displays increased competitive fitness in minimal medium and in conditions like those in Phase I of batch fermentation; null mutant has increased resistance to the antifungal agent miconazole; null mutant displays decreased resistance to Benzo[a]pyrene, a carcinogen
YHR061C	0.467001	GIC1	Rho GTPase activator involved in septic ring organization and cell polarity establishment; regulates mitotic exit; localizes to incipient bud site, shmoo tip, bud tip and bud neck|uniprot_proteome=UP000002311	Non-essential gene; null mutants have abnormal vacuolar morphology and decreased fitness; heterozygous diploid nulls are haploinsufficient; overexpression slows growth, increases cell size, disrupts vacuolar and cellular morphology, and interferes with silencing
YHR087W	0.524934	RTC3
YHR094C	0.435445	HXT1		Non-essential gene; null mutation causes decreased transport of glucose and mannose across the plasma membrane, and increased resistance to quinine; in systematic studies null mutant shows increased lifespan; overexpression results in decreased growth rate
YHR103W	-0.354073	SBE22
YHR124W	0.484189	NDT80	Sequence-specific DNA binding transcription factor that activates transcription of middle sporulation genes by RNA polymerase II|uniprot_proteome=UP000002311	Non-essential gene; null mutants grow slowly, have decreased fitness, abnormal vacuolar morphology, are sensitive to copper and osmotic stress; homozygous diploid nulls show decreased meiotic recombination, arrest at pachytene, and cannot sporulate; overexpression slows growth
YHR126C	0.515588	ANS1	Protein whose biological role is unknown; localizes to the vacuole|uniprot_proteome=UP000002311	Non-essential gene; null mutant has decreased competitive fitness in minimal medium and decreased resistance to nutrient deprivation; null mutant displays decreased oxidative stress resistance, decreased resistance to myriocin and chitosan treatment, and has a defect in the accumulation of zinc cations; overexpression results in a reduced rate of vegetative growth
YHR131C	0.42237		Protein whose biological role is unknown; localizes to the cytoplasm in a large-scale study|uniprot_proteome=UP000002311
YHR138C	0.528529
YHR139C	0.680517	SPS100
YHR198C	-0.51034	AIM18	Protein whose biological role is unknown; localized to mitochondria|uniprot_proteome=UP000002311	Non-essential gene; null mutant displays an increased frequency of spontaneous mitochondrial genome loss; null mutant has an anaerobic growth defect, and decreased competitive fitness in both minimal and respiratory growth media; null mutant has decreased resistance to desiccation and citric acid stress; overexpression results in a decrease in growth rate
YIL006W	0.684363	YIA6
YIL011W	1.03388	TIR3	Protein whose biological role is unknown; localizes to the cell wall|uniprot_proteome=UP000002311
YIL013C	0.465558	PDR11
YIL020C	-0.463337	HIS6
YIL025C	-0.871172
YIL054W	0.391086		Protein whose biological role and cellular location are unknown|uniprot_proteome=UP000002311
YIL119C	0.608401	RPI1
YIR004W	-0.501311	DJP1	Cytosolic protein that facilitates protein import into both peroxisomes and the mitochondrial outer membrane|uniprot_proteome=UP000002311
YIR014W	0.591177		Protein whose biological role is unknown; localizes to the vacuole in a large-scale study|uniprot_proteome=UP000002311
YIR020C	0.435184		Protein whose biological role and cellular location are unknown|uniprot_proteome=UP000002311
YJL043W	0.526486		Protein whose biological role is unknown; localizes to the mitochondrion and cytoplasm in different large-scale studies|uniprot_proteome=UP000002311
YJL063C	0.592584	MRPL8	Component of the large subunit of the mitochondrial ribosome, which mediates translation in the mitochondrion|uniprot_proteome=UP000002311
YJL077C	-0.840567	ICS3	Protein with a role in copper homeostasis; function and localization are unknown|uniprot_proteome=UP000002311
YJL079C	0.638934	PRY1
YJL107C	0.530455		Protein whose biological role and cellular location are unknown|uniprot_proteome=UP000002311
YJL150W	-0.473744
YJL152W	-0.609629
YJL160C	0.764787	PIR5	Protein whose biological role is unknown; localizes to the vacuole|uniprot_proteome=UP000002311
YJL169W	0.4465
YJL185C	0.52773	ATG36	Peroxisomal protein involved in peroxisomal degradation|uniprot_proteome=UP000002311
YJL189W	-0.405656	RPL39	Subunit of the cytosolic large ribosomal subunit; involved in translation|uniprot_proteome=UP000002311
YJL196C	-0.451436	ELO1
YJL213W	0.468266		Protein whose biological role is unknown; colocalizes with the ribosome in a large-scale study|uniprot_proteome=UP000002311
YJR008W	0.499416	MHO1	Protein whose biological role is unknown; localizes to both the nucleus and cytoplasm|uniprot_proteome=UP000002311
YJR018W	-0.572671
YJR053W	0.439834	BFA1
YJR056C	-0.891664		Protein whose biological role is unknown; localizes to the nucleus and cytoplasm in large-scale studies|uniprot_proteome=UP000002311
YJR091C	0.479791	JSN1	mRNA binding protein involved in localization of protein complexes and establishing the location of the mitochondrion; localizes to the cytoplasm, cell wall, and cytoplasmic side of the mitochondrial outer membrane|uniprot_proteome=UP000002311
YJR106W	0.47247	ECM27	Predicted integral membrane protein whose biological role is unknown|uniprot_proteome=UP000002311
YJR118C	-0.445977	ILM1
YJR128W	0.46067
YJR150C	1.16827	DAN1
YKL026C	0.546304	GPX1
YKL074C	-0.41555	MUD2
YKL091C	0.401634
YKL130C	0.470441	SHE2
YKL137W	-0.771762	CMC1
YKL143W	-0.564337	LTV1
YKL147C	-0.742062
YKL156W	-0.608166	RPS27A	Subunit of the cytosolic small ribosomal subunit; involved in maturation of the small subunit rRNA, and assembly of the small ribosomal subunit|uniprot_proteome=UP000002311
YKL162C-A	0.44658
YKL201C	0.706356	MNN4
YKR007W	-0.435532	MEH1	Subunit of the EGO complex involved in microautophagy and vacuolar acidification; localizes to late endosome membrane|uniprot_proteome=UP000002311
YKR024C	-0.485397	DBP7
YKR034W	0.484862	DAL80	A RNA polymerase II transcription factor that binds specific DNA sequence; negatively regulates transcription and is involved in nitrogen catabolite repression of transcription; localized to the nucleus|uniprot_proteome=UP000002311
YKR055W	0.386297	RHO4
YKR066C	-0.489792	CCP1
YKR067W	0.503187	GPT2
YKR099W	-0.397462	BAS1	Sequence-specific DNA binding RNA polymerase II transcription activator|uniprot_proteome=UP000002311
YLL012W	0.584772	YEH1
YLL013C	0.554507	PUF3		Non-essential gene; null mutant shows abnormal mitochondrial morphology and movement; both null mutation and overexpression confer respiratory growth defects; in large-scale studies, null mutant displays increased or decreased competitive fitness in various media, increased innate thermotolerance, an originless fragment maintenance (Ofm) phenotype, decreased hyperosmotic stress resistance, and se…
YLL030C	0.762185	RRT7
YLL049W	-0.542618	LDB18
YLL061W	0.504155	MMP1
YLR030W	0.460182		Protein whose biological role and cellular location are unknown|uniprot_proteome=UP000002311
YLR046C	0.490819		Predicted integral membrane protein whose biological role is unknown|uniprot_proteome=UP000002311
YLR054C	0.496826	OSW2
YLR056W	0.951564	ERG3		Non-essential gene; null mutant fails to synthesize ergosterol and cannot grow on nonfermentable carbon sources; null mutant exhibits increased resistance to azole antifungal drugs and decreased resistance to various other drugs; null mutant has reduced competitive fitness in a large-scale study
YLR074C	-0.422333	BUD20
YLR082C	-0.517001	SRL2
YLR087C	1.97445	CSF1
YLR089C	-0.644707	ALT1		Non-essential gene; null mutant accumulates alanine and shows decreased growth rate in exponential phase; null mutant is defective in utilization of alanine as nitrogen source and accumulates reactive oxigen species; in systematic studies null mutants grow poorly under anaerobic growth conditions and are sensitive to amitrole, cycloheximide, neomycin, caspofungin, cordycepin, but resistant to myr…
YLR091W	-0.547317	GEP5
YLR099C	0.407327	ICT1	Lysophosphatidic acid acyltransferase involved in the biosynthesis of phosphatidic acid|uniprot_proteome=UP000002311	Non-essential gene; null mutant is sensitive to azole drugs; overexpression increases resistance to azoles and benomyl
YLR110C	-0.560228	CCW12	Structural constituent of cell wall; involved in agglutination during conjugation and fungal cell wall organization; localizes to the bud tip and mating projection tip|uniprot_proteome=UP000002311
YLR142W	0.672568	PUT1
YLR149C	0.442879		Protein whose biological role and cellular location are unknown|uniprot_proteome=UP000002311
YLR184W	0.88543
YLR214W	0.506631	FRE1
YLR216C	-0.572203	CPR6
YLR224W	0.350433	UCC1
YLR246W	-0.40648	ERF2
YLR254C	0.508863	NDL1
YLR255C	-0.469631
YLR270W	0.463238	DCS1
YLR287C-A	-0.64257	RPS30A	Subunit of the cytosolic small ribosomal subunit; involved in translation|uniprot_proteome=UP000002311
YLR296W	-0.760912
YLR311C	0.697538
YLR327C	-0.768443	TMA10	Protein whose biological role is unknown; localizes to the cytoplasm and nucleus and colocalizes with the ribosome in different large-scale studies|uniprot_proteome=UP000002311
YLR385C	-0.59108	SWC7	Component of the nuclear Swr1 complex that is involved in chromatin remodeling|uniprot_proteome=UP000002311
YLR388W	-0.47716	RPS29A	Subunit of the cytosolic small ribosomal subunit; involved in translation|uniprot_proteome=UP000002311
YLR417W	0.380469	VPS36
YLR427W	0.417777	MAG2	Protein whose biological role is unknown; localizes to the cytoplasm in a large-scale study|uniprot_proteome=UP000002311
YLR431C	0.364653	ATG23	Protein involved in upregulation of macroautophagy, protein localization to pre-autophagosomal structure, late nucleophagy, cytoplasm-to-vacuole targeting (CVT) pathway; localizes to the pre-autophagosomal structure|uniprot_proteome=UP000002311
YML007W	-0.651705	YAP1	Sequence-specific DNA-binding transcription factor involved in the regulation of transcription in response to various stresses and cellular insults; shuttles between nucleus and cytoplasm|uniprot_proteome=UP000002311	Non-essential gene; null mutant show increased mutation frequency, decreased lifespan, decreased ethanol tolerance, decreased resistance to dessication, alkaline pH, resveratrol, oxidizing and reducing agents, carcinogens, antifungals, alkylating agents, metals, DNA metabolism inhibitors, protein and sterol synthesis inhibitors, and TOR inhibitor rapamycin; overexpression increases filamentous gr…
YML011C	-0.404398	RAD33
YML024W	-0.501434	RPS17A	Subunit of the cytosolic small ribosomal subunit; involved in assembly of the small ribosomal subunit and translation|uniprot_proteome=UP000002311
YML030W	-0.496863	RCF1
YML047C	0.243664	PRM6
YML071C	-0.43033	COG8	Protein involved in vesicle-mediated transport within the Golgi and CVT pathway; part of the Golgi transport complex|uniprot_proteome=UP000002311
YML129C	-0.489311	COX14
YMR004W	-0.427407	MVP1	Phosphatidylinositol-3-phosphate binding protein that is involved in retrograde transport, protein targeting to the vacuole and membrane tubulation; localized to the nucleus, endosome and cytoplasm|uniprot_proteome=UP000002311
YMR011W	0.480519	HXT2
YMR018W	-0.493162		Protein whose biological role and cellular location are unknown|uniprot_proteome=UP000002311
YMR031W-A	-0.433435
YMR039C	-0.538712	SUB1		Non-essential gene; null mutant displays heat sensitivity, increased mutation frequency, sensitivity to oxidative stress, abnormal phosphorylation of RNA polymerase II, and reduced tRNA levels; in large-scale studies, null mutant shows reduced competitive fitness and slow utilization of galactose; diploid homozygous null mutant shows increased chronological lifespan and sporulation efficiency, an…
YMR081C	0.663033	ISF1
YMR082C	0.578403
YMR105C	0.458355	PGM2
YMR110C	0.870284	HFD1		Non-essential gene; null mutant is sensitive to extracellular sphingosine and dihydrosphingosine
YMR151W	0.540098	YIM2
YMR158W-A	-0.420915
YMR172C-A	-0.469417
YMR189W	0.442858	GCV2
YMR193C-A	-0.52744
YMR224C	0.41592	MRE11		Non-essential gene; null mutant shows defects in chromosome maintenance, elevated mutation frequency and sensitivity to gamma radiation; null and reduction-of-function mutations increase sensitivity to DNA-affecting chemicals, such as MMS, cisplatin, daunorubicin, hydroxyurea, camptothecin; null mutation leads to shortened telomeres and increased Ty element transposition
YMR250W	0.418262	GAD1
YMR254C	-0.330149
YMR256C	-0.463411	COX7
YMR304C-A	-0.432475
YMR317W	0.704377		Protein whose biological role and cellular location are unknown|uniprot_proteome=UP000002311
YMR326C	-0.496485
YNL010W	-0.438652		Protein whose biological role is unknown; localizes to the nucleus and cytoplasm in a large-scale study|uniprot_proteome=UP000002311
YNL013C	-1.21549
YNL041C	-0.498645	COG6	Protein involved in vesicle-mediated transport within the Golgi and CVT pathway; part of the Golgi transport complex|uniprot_proteome=UP000002311
YNL052W	1.15476	COX5A
YNL055C	0.524871	POR1		Non-essential gene; null mutant has reduced growth rate on nonfermentable carbon sources and respiratory growth is heat-sensitive; replicative lifespan of null mutant is extended more under caloric restriction than is wild-type lifespan; null mutant is sensitive to acid pH and oxidative stress, but resistant to rapamycin; in large-scale studies, null mutant shows reduced competitive fitness in a …
YNL122C	-0.428137		Component of the large subunit of the mitochondrial ribosome, which mediates translation in the mitochondrion|uniprot_proteome=UP000002311
YNL145W	-0.374233	MFA2
YNL170W	-0.328584
YNL173C	-0.454191	MDG1
YNL175C	-0.466525	NOP13
YNL179C	-0.367265
YNL184C	-1.42479		Protein whose biological role and cellular location are unknown|uniprot_proteome=UP000002311
YNL190W	0.653223
YNL227C	-0.796362	JJJ1	ATPase activator involved in rRNA processing and ribosomal large subunit biogenesis and nuclear export|uniprot_proteome=UP000002311
YNL253W	-0.421719	TEX1
YNL300W	-0.370333	TOS6	Protein whose biological role is unknown; localizes to the cell wall|uniprot_proteome=UP000002311
YNL319W	-0.804774
YNL324W	-3.61132
YNL339C	-0.553945	YRF1-6	DNA helicase involved in telomere maintenance via recombination|uniprot_proteome=UP000002311
YNR005C	-0.546408
YNR019W	-0.246114	ARE2
YNR045W	-0.627698	PET494
YNR049C	0.333343	MSO1
YNR070W	0.537555	PDR18
YOL025W	0.43484	LAG2
YOL058W	0.45388	ARG1	Argininosuccinate synthase involved in arginine biosynthesis; localized to the cytosol|uniprot_proteome=UP000002311
YOL079W	-0.455039
YOL080C	-0.52294	REX4
YOL090W	-0.470954	MSH2		Non-essential genes; null mutant shows defects in DNA repair, mitotic and meiotic recombination, and elevated mutation frequency; overexpression increases resistance to rapamycin
YOL093W	-0.448248	TRM10
YOL099C	-0.828973
YOL101C	-0.497058	IZH4
YOL104C	-0.422193	NDJ1
YOL105C	-0.528739	WSC3
YOL106W	-0.570418
YOL114C	-0.444885	PTH4	Aminoacyl-tRNA hydrolase involved in mitochondrial translation; localizes to mitochondrial large ribosomal subunit|uniprot_proteome=UP000002311
YOL126C	0.438306	MDH2
YOR009W	0.557044	TIR4	Protein whose biological role is unknown; localizes to the cell wall|uniprot_proteome=UP000002311
YOR028C	0.55276	CIN5
YOR071C	0.430345	NRT1
YOR084W	-0.432971	LPX1
YOR167C	-0.56416	RPS28A	Subunit of the cytosolic small ribosomal subunit; involved in nuclear rRNA export, implicated in mRNA decay|uniprot_proteome=UP000002311
YOR191W	-0.448028	ULS1
YOR199W	0.537009
YOR205C	0.358114	GEP3
YOR208W	0.475625	PTP2
YOR234C	-0.352973	RPL33B	Subunit of the cytosolic large ribosomal subunit; involved in translation|uniprot_proteome=UP000002311
YOR237W	0.860582	HES1
YOR300W	-0.436029
YOR301W	0.359213	RAX1
YOR302W	-0.41732
YOR313C	0.154286	SPS4
YOR379C	-0.644444
YOR385W	0.39106		Protein whose biological role is unknown; localizes to the cytoplasm in a large-scale study|uniprot_proteome=UP000002311
YPL057C	0.590795	SUR1
YPL087W	0.881879	YDC1
YPL098C	-0.397697	MGR2	Subunit of the mitochondrial inner membrane presequence translocase complex, required for import of proteins into the mitochondrial matrix and inner membrane|uniprot_proteome=UP000002311
YPL137C	0.509882	GIP3
YPL138C	-0.449863	SPP1
YPL180W	0.418633	TCO89
YPL182C	-0.69988
YPL184C	0.401437	MRN1
YPL185W	0.62532
YPL186C	-0.425103	UIP4	Protein whose biological role is unknown; localizes to the nuclear envelope, mitochondrila outer membrane, and endoplasmic reticulum in large-scale studies|uniprot_proteome=UP000002311
YPL197C	-0.768272
YPL198W	-0.519672	RPL7B	Subunit of the cytosolic large ribosomal subunit; involved in maturation of the large subunit rRNA, biogenesis of the ribosomal large subunit, and translation|uniprot_proteome=UP000002311
YPL241C	0.27664	CIN2		Non-essential gene; null mutant is sensitive to microtubule-affecting drugs (benomyl, nocodazole), has abnormal spindle and shows increased frequency of chromosome loss
YPL253C	-0.467365	VIK1
YPL258C	-0.514735	THI21	A hydroxymethylpyrimidine kinase involved in thiamine biosythesis|uniprot_proteome=UP000002311
YPL261C	-0.456664
YPL271W	-0.747214	ATP15	Subunit of the central stalk of the F1 catalytic core of mitochondrial F1F0 ATP synthase; ATP synthase complex is localized to the mitochondrial inner membrane|uniprot_proteome=UP000002311
YPL272C	1.30319	PBI1	Protein whose biological role and cellular location are unknown|uniprot_proteome=UP000002311
YPR007C	0.429728	REC8
YPR027C	-0.386065		Protein whose biological role is unknown; localizes to the endoplasmic reticulum|uniprot_proteome=UP000002311
YPR050C	-0.470812
YPR076W	0.762382
YPR096C	-0.275265		Protein whose biological role is unknown; colocalizes with ribosomes in a large-scale study|uniprot_proteome=UP000002311
YPR130C	0.404501
YPR149W	0.513291	NCE102
YPR185W	-1.20392	ATG13	Protein kinase regulator subunit of the Atg1 signaling complex; involved in protein localization to pre-autophagosomal structure (PAS), late nucleophagy, mitochondrion degradation, piecemeal microautophagy of nucleusmacroautophagy and cytoplasm-to-vacuole targeting (CVT) pathway|uniprot_proteome=UP000002311	Non-essential gene; null mutant shows decreased autophagy and mitophagy, increased sensitivity to nitrogen starvation, abnormal nuclear morphology, and is unable to sporulate
YPR195C	-0.412461

## Sheet: Sheet3
Cover (%)	IDs in Datafile	Expressed IDs	adj. P-value	Up|Down	Sign	Entity	Database	TF_description
50	1	1	0	0|1	-0	Alanine metabolism	Reactome
6	1	1	0	0|1	-0	E2F mediated regulation of DNA replication	Reactome
9	1	1	0	0|1	-0	E2F transcriptional targets at G1/S	Reactome
3	1	1	0	0|1	-0	G1/S Transition	Reactome
3	1	1	0	0|1	-0	Glycan structures - biosynthesis 1	KEGG
100	1	1	0	1|0	+0	Glycan structures - degradation	KEGG
3	1	1	0	1|0	+0	Inositol phosphate metabolism	KEGG
11	1	1	0	1|0	+0	Limonene and pinene degradation	KEGG
3	1	1	0	0|1	-0	N-Glycan biosynthesis	KEGG
4	1	1	0	1|0	+0	Nicotinate and nicotinamide metabolism	KEGG
3	1	1	0	1|0	+0	Phosphatidylinositol signaling system	KEGG
6	1	1	0	0|1	-0	Regulation of autophagy	KEGG
7	27	10	0.0163523	5|5	0.016	HAC1_YPD	Young	regulates the unfolded protein response, via UPRE binding, and membrane biogenesis
7	38	13	0.0183647	7|6	+0.018	HMS2_YPD	Young	overexpression suppresses the pseudohyphal filamentation defect of a diploid mep1 mep2 homozygous null mutant
7	35	12	0.0214883	7|5	+0.021	ACE2_YPD	Young	Transcription factor required for septum destruction after cytokinesis
7	35	12	0.0214883	5|7	-0.021	SWI5_YPD	Young	Transcription factor that recruits Mediator and Swi/Snf complexes; activates transcription of genes expressed at the M/G1 phase boundary and in G1 phase
5	4	2	0.0332857	1|1	0.033	Oxidative phosphorylation	KEGG
6	26	9	0.0338921	6|3	+0.034	ARO80_YPD	Young	Zinc finger transcriptional activator of the Zn2Cys6 family; activates transcription of aromatic amino acid catabolic genes in the presence of aromatic amino acids
9	41	13	0.0368079	5|8	-0.037	CUP9_YPD	Young	Homeodomain-containing transcriptional repressor; regulates expression of PTR2, which encodes a major peptide transporter
8	41	13	0.0368079	7|6	+0.037	IXR1_YPD	Young	Transcriptional repressor that regulates hypoxic genes during normoxia; involved in the aerobic repression of genes such as COX5b, TIR1, and HEM13
6	30	10	0.0378262	5|5	0.038	CST6_YPD	Young	Basic leucine zipper (bZIP) transcription factor from ATF/CREB family involved in stress-responsive regulatory network
7	45	14	0.038331	7|7	0.038	SFL1_YPD	Young	Transcriptional repressor and activator; involved in repression of flocculation-related genes, and activation of stress responsive genes
6	34	11	0.0409516	5|6	-0.041	UPC2_YPD	Young	Sterol regulatory element binding protein; induces sterol biosynthetic genes, upon sterol depletion
6	65	19	0.0409969	12|7	+0.041	TOS8_YPD	Young	Homeodomain-containing protein and putative transcription factor; induced during meiosis and under cell-damaging conditions;
13	10	4	0.0429613	0|4	-0.043	Activation of the mRNA upon binding of the cap-binding complex and eIFs, and subsequent binding to 43S	Reactome
14	10	4	0.0429613	0|4	-0.043	Formation of the ternary complex, and subsequently, the 43S complex	Reactome
13	10	4	0.0429613	0|4	-0.043	Ribosomal scanning and start codon recognition	Reactome
13	10	4	0.0429613	0|4	-0.043	Translation initiation complex formation	Reactome
5	20	7	0.0451569	3|4	-0.045	WTM2_YPD	Young	Transcriptional modulator; involved in regulation of meiosis, silencing, and expression of RNR genes; involved in response to replication stress
8	2	1	0.0464595	1|0	0.046	Benzoate degradation via CoA ligation	KEGG
11	2	1	0.0464595	0|1	-0.046	Carbon fixation	KEGG
2	2	1	0.0464595	0|1	-0.046	Cell Cycle, Mitotic	Reactome
6	2	1	0.0464595	0|1	-0.046	Glutamate metabolism	KEGG
50	2	1	0.0464595	1|0	0.046	Proline catabolism	Reactome
16	2	1	0.0464595	1|0	0.046	Sphingolipid metabolism	KEGG
6	31	10	0.0481143	1|9	-0.048	CHA4_YPD	Young	DNA binding transcriptional activator; mediates serine/threonine activation of the catabolic L-serine (L-threonine) deaminase (CHA1)
