# Supplementary material for: Deciphering the mechanism of action of 089, a compound impairing the fungal cell cycle
Source: Sci Rep. 2018 Apr 13;8:5964. doi: 10.1038/s41598-018-24341-y (PMC5899093; doi:10.1038/s41598-018-24341-y)
Supplement: Supplementary file 13 — Table S4 [file 41598_2018_24341_MOESM13_ESM.xls]

## Sheet: Sheet1
treatmentID	name	source	annot	FDA approved	target		Signature type	Response signature	SMILES	Molecular Formula	IUPAC name
SGTC_10	0279-0212	ChemDiv (Drug-like library)	-	No	RER2	Cis-prenyltransferase involved in dolichol synthesis; participates in endoplasmic reticulum (ER) protein sorting	major	TRP & mitochondrial translation	C1=C2C(=C(C(=C1Cl)Cl)Cl)NC(=O)O2	C7H2Cl3NO2	4,5,6-trichloro-3H-1,3-benzoxazol-2-one
SGTC_1011	4112-3381	ChemDiv (Drug-like library)	-	No	-		minor	34	CC1=C(N2C=CC=CC2=N1)C3=CSC(=N3)NC4=CC=CC=C4OC	C18H16N4OS	N-(2-methoxyphenyl)-4-(2-methylimidazo[1,2-a]pyridin-3-yl)-1,3-thiazol-2-amine
SGTC_1058	3448-5425	ChemDiv (Drug-like library)	-	No	-		minor	15	CC1=CC=C(C=C1)C2=NN(C(=O)C=C2)C3=CC=CC=C3	C17H14N2O	6-(4-methylphenyl)-2-phenylpyridazin-3-one
SGTC_1095	1502-0147	ChemDiv (Drug-like library)	-	No	-		minor	38	CC1=CC=C(C=C1)[N+]2=C(N=C(S2)NC)C3=CC=CC=C3	C16H16N3S+	N-methyl-2-(4-methylphenyl)-3-phenyl-1,2,4-thiadiazol-2-ium-5-amine
SGTC_1313	1220-0047	ChemDiv (Drug-like library)	-	No	-		minor	92	C1=CC(=CC=C1C(=O)C2=CC=C(C=C2)Cl)N	C13H10ClNO	(4-aminophenyl)-(4-chlorophenyl)methanone
SGTC_1595	6-ethoxy-3(4'-hydroxyphenyl)-4-methylcoumarin	TimTec (Pure natural product library)	-	No	-		minor	93	CCOC1=CC2=C(C=C1)OC(=O)C(=C2C)C3=CC=C(C=C3)O	C18H16O4	6-ethoxy-3-(4-hydroxyphenyl)-4-methylchromen-2-one
SGTC_1599	8-chlro-1-tetrahydronorharmanone	TimTec (Pure natural product library)	-	No	-		minor	15	C1CNC(=O)C2=C1C3=C(N2)C(=CC=C3)Cl	C11H9ClN2O	8-chloro-2,3,4,9-tetrahydropyrido[3,4-b]indol-1-one
SGTC_161	4065-0411	ChemDiv (Drug-like library)	-	No	-		minor	31	CCCCSC1=NN=C2N1C3=CC=CC=C3S2	C12H13N3S2	1-butylsulfanyl-[1,2,4]triazolo[3,4-b][1,3]benzothiazole
SGTC_1631	benzylvanillin	TimTec (Natural product derivative library)	-	No	-		major	Golgi	COC1=C(C=CC(=C1)C=O)OCC2=CC=CC=C2	C15H14O3	3-methoxy-4-phenylmethoxybenzaldehyde
SGTC_176	1486-1328	ChemDiv (Drug-like library)	-	No	-		minor	7	CC1=CC=C(C=C1)S(=O)(=O)N(C2=CC=C(C=C2)Cl)C(=O)NC(=O)NC3=CC=CC(=C3)C(F)(F)F	C22H17ClF3N3O4S	1-(4-chlorophenyl)-1-(4-methylphenyl)sulfonyl-3-[[3-(trifluoromethyl)phenyl]carbamoyl]urea
SGTC_1824	st053723	TimTec (Natural product derivative library)	-	No	-		minor	8	C1COCCN1C2=NC(=NC3=CC=CC=C32)C4=CC=CC=C4	C18H17N3O	4-(2-phenylquinazolin-4-yl)morpholine
SGTC_1881	5652484	Miscellaneous	-	No	-		major	TRP & mitochondrial translation	CC1=CC(=C(C=C1)C)NCN2C(=O)C(=CC3=CC(=CC=C3)Br)SC2=O	C19H17BrN2O2S	(5E)-5-[(3-bromophenyl)methylidene]-3-[(2,5-dimethylanilino)methyl]-1,3-thiazolidine-2,4-dione
SGTC_1882	5615643	Miscellaneous	-	No	RER2	Cis-prenyltransferase involved in dolichol synthesis; participates in endoplasmic reticulum (ER) protein sorting	major	TRP & mitochondrial translation	CC1=C(C=C(C=C1)NCN2C(=O)C(=CC3=CC=C(C=C3)F)SC2=S)Cl	C18H14ClFN2OS2	(5E)-3-[(3-chloro-4-methylanilino)methyl]-5-[(4-fluorophenyl)methylidene]-2-sulfanylidene-1,3-thiazolidin-4-one
SGTC_1883	5-benzylidenerhodanine	Miscellaneous	-	No	-		major	TRP & mitochondrial translation	C1=CC=C(C=C1)C=C2C(=O)NC(=S)S2	C10H7NOS2	(5Z)-5-benzylidene-2-sulfanylidene-1,3-thiazolidin-4-one
SGTC_19	0279-0214	ChemDiv (Drug-like library)	-	No	-		major	TRP & mitochondrial translation	C1=C2C(=C(C(=C1Cl)Cl)Cl)N=C(O2)[O-]	C7HCl3NO2-	4,5,6-trichloro-1,3-benzoxazol-2-olate
SGTC_1972	st070201	TimTec (Natural product derivative library)	-	No	-		minor	37	C1C(NC(C2=C1C3=CC=CC=C3N2)C4=CC=C(C=C4)Cl)C(=O)O	C18H15ClN2O2	1-(4-chlorophenyl)-2,3,4,9-tetrahydro-1H-pyrido[3,4-b]indole-3-carboxylic acid
SGTC_2137	5261020	Chembridge (Fragment library)	-	No	-		minor	8	CCCC(=O)C1=C(C=C(OC1=O)C)NC(C)C	C13H19NO3	3-butanoyl-6-methyl-4-(propan-2-ylamino)pyran-2-one
SGTC_2254	7938975	Chembridge (Fragment library)	-	No	-		minor	8	CC1CN=C(S1)NC2=C(C(=CC=C2)Cl)C	C11H13ClN2S	N-(3-chloro-2-methylphenyl)-5-methyl-4,5-dihydro-1,3-thiazol-2-amine
SGTC_2454	5-benzylidenerhodanine	Miscellaneous	A dopamine receptor inhibitor.	No	-		major	TRP & mitochondrial translation	C1=CC=C(C=C1)C=C2C(=O)NC(=S)S2	C10H7NOS2	(5Z)-5-benzylidene-2-sulfanylidene-1,3-thiazolidin-4-one
SGTC_2455	5377712	Miscellaneous	-	No	-		minor	42	CC1=CC=CC(=C1)C=C2C(=O)NC(=O)S2	C11H9NO2S	(5E)-5-[(3-methylphenyl)methylidene]-1,3-thiazolidine-2,4-dione
SGTC_2669	eugenol	Microsource (Natural product library)	Eugenol is a member of the phenylpropanoids class of chemical compounds; antifungal activity of unknown mechanism.	No	-		minor	2	COC1=C(C=CC(=C1)CC=C)O	C10H12O2	2-methoxy-4-prop-2-enylphenol
SGTC_285	1486-1325	ChemDiv (Drug-like library)	-	No	-		minor	7	CC1=CC=C(C=C1)NC(=O)NC(=O)N(C2=CC=C(C=C2)Cl)S(=O)(=O)C3=CC=C(C=C3)C	C22H20ClN3O4S	1-(4-chlorophenyl)-3-[(4-methylphenyl)carbamoyl]-1-(4-methylphenyl)sulfonylurea
SGTC_465	cgp-37157	ICCB bioactive library	A selective antagonist of mitochondrial Na+/Ca2+ exchange.	No	-		minor	7	C1C(=O)NC2=C(C=C(C=C2)Cl)C(S1)C3=CC=CC=C3Cl	C15H11Cl2NOS	7-chloro-5-(2-chlorophenyl)-1,5-dihydro-4,1-benzothiazepin-2-one
SGTC_556	4058-0063	ChemDiv (Drug-like library)	-	No	-		minor	10	C1=CC=C(C=C1)COC2=C(C=C(C=C2)C=C3C(=O)NC(=S)NC3=O)Br	C18H13BrN2O3S	5-[(3-bromo-4-phenylmethoxyphenyl)methylidene]-2-sulfanylidene-1,3-diazinane-4,6-dione
SGTC_581	0958-0271	ChemDiv (Drug-like library)	-	No	-		minor	31	CC1=CC(=C(C(=C1)N=CC2=CC=C(C=C2)OC(=O)C3=CC=C(C=C3)Cl)O)C	C22H18ClNO3	[4-[(2-hydroxy-3,5-dimethylphenyl)iminomethyl]phenyl] 4-chlorobenzoate
SGTC_767	0929-0023	ChemDiv (Drug-like library)	-	No	-		major	TRP & mitochondrial translation	COC(=O)C1=CC=C(C=C1)C=C2C(=O)NC(=S)S2	C12H9NO3S2	methyl 4-[(E)-(4-oxo-2-sulfanylidene-1,3-thiazolidin-5-ylidene)methyl]benzoate
SGTC_933	2914-0560	ChemDiv (Drug-like library)	-	No	-		minor	15	C1=CC(=CC=C1C2=CN3C=CSC3=N2)Cl	C11H7ClN2S	6-(4-chlorophenyl)imidazo[2,1-b][1,3]thiazole
