# Supplementary material for: Deciphering the mechanism of action of 089, a compound impairing the fungal cell cycle
Source: Sci Rep. 2018 Apr 13;8:5964. doi: 10.1038/s41598-018-24341-y (PMC5899093; doi:10.1038/s41598-018-24341-y)
Supplement: Supplementary file 14 — Table S5 [file 41598_2018_24341_MOESM14_ESM.xls]

## Sheet: DEGs
	log2(A1160_089/A1160_DMSO)	systematic_name (A.fumigatus A1163)	description	Sce_ortholog	Sce_bestHit	Sce_description
AFUB_000890	-1.89329	Afu6g13840	Ortholog of A. nidulans FGSC A4 : AN2193, A. niger CBS 513.88 : An12g06000, Aspergillus wentii : Aspwe1_0033514, Aspergillus sydowii : Aspsy1_0090654 and Aspergillus terreus NIH2624 : ATET_03424
AFUB_001050	1.96304	Afu6g13690	DNA topoisomerase 2		TOP2	Topoisomerase II; relieves torsional strain in DNA by cleaving and re-sealing phosphodiester backbone of both positively and negatively supercoiled DNA; cleaves complementary strands; localizes to axial cores in meiosis; required for replication slow zone (RSZ) breakage following Mec1p inactivation
AFUB_001280	-2.469	Afu1g01460	Has domain(s) with predicted hydrolase activity
AFUB_001450	-1.84637	Afu6g13320	Has domain(s) with predicted Rho guanyl-nucleotide exchange factor activity, role in regulation of Rho protein signal transduction and intracellular localization
AFUB_001780	1.92173	Afu6g12960	Putative uncharacterized protein
AFUB_001850	-1.64276	Afu6g12890	Ortholog(s) have protein binding, bridging activity and role in phosphatidylinositol biosynthetic process, positive regulation of kinase activity	VAC14		Enzyme regulator; involved in synthesis of phosphatidylinositol 3,5-bisphosphate, in control of trafficking of some proteins to the vacuole lumen via the MVB, and in maintenance of vacuole size and acidity; binds negative (Fig4p) and positive (Fab1p) regulators of PtdIns(3,5)P(2) to control endolysosome function; similar to mammalian Vac14p
AFUB_002370	1.95611	Afu1g01990	WD repeat protein	RSA4		WD-repeat protein involved in ribosome biogenesis; may interact with ribosomes; required for maturation and efficient intra-nuclear transport or pre-60S ribosomal subunits, localizes to the nucleolus
AFUB_002590	1.88725	Afu1g02210	60S ribosome biogenesis protein
AFUB_002870	-1.80134	Afu1g02490	Ortholog of A. nidulans FGSC A4 : AN0319, A. niger CBS 513.88 : An01g05680, A. oryzae RIB40 : AO090005000843, Aspergillus wentii : Aspwe1_0049702 and Aspergillus sydowii : Aspsy1_0144752
AFUB_002990	1.73482	Afu1g02610	Ortholog(s) have nucleolus localization	UTP23		Component of the small subunit processome; involved in 40S ribosomal subunit biogenesis; interacts with snR30 and is required for dissociation of snR30 from large pre-ribosomal particles; has homology to PINc domain protein Fcf1p, although the PINc domain of Utp23p is not required for function; essential protein
AFUB_003990	-2.14995	Afu1g03580	Ortholog of Aspergillus fumigatus A1163 : AFUB_003990
AFUB_004710	1.77289	Afu1g04370	Ortholog of A. nidulans FGSC A4 : AN0461, A. niger CBS 513.88 : An01g03230, A. oryzae RIB40 : AO090003000912, Aspergillus wentii : Aspwe1_0025386 and Aspergillus sydowii : Aspsy1_0055307
AFUB_005290	-2.64383	Afu1g04920	Putative calmodulin-binding protein
AFUB_005510	1.89743	Afu1g05150	Ortholog(s) have cytosol, nucleus localization		PZF1	Transcription factor IIIA (TFIIIA); essential DNA binding protein required for transcription of 5S rRNA by RNA polymerase III; not involved in transcription of other RNAP III genes; nine conserved zinc fingers; may also bind 5S rRNA
AFUB_005660	2.18223	Afu1g05310	Nucleolar ATPase Kre33 putative	KRE33		Protein required for biogenesis of the small ribosomal subunit; heterozygous mutant shows haploinsufficiency in K1 killer toxin resistance; essential gene
AFUB_005750	2.13391	Afu1g05400	Ortholog of Aspergillus fumigatus A1163 : AFUB_005750
AFUB_005760	2.04463	Afu2g05420;Afu1g05410	Ribosome biogenesis protein Kri1
AFUB_005930	-2.14098	Afu1g05590	Ortholog of A. nidulans FGSC A4 : AN4083, A. niger CBS 513.88 : An18g04430, A. oryzae RIB40 : AO090009000382, Aspergillus wentii : Aspwe1_0169293 and Aspergillus sydowii : Aspsy1_0201498
AFUB_006160	-3.17817	Afu1g05770	Secreted beta-glucosidase; predicted secretory signal sequence; fibrinogen-binding
AFUB_006300	-1.88427	Afu1g05910	Ortholog of Neosartorya fischeri NRRL 181 : NFIA_018810, Aspergillus fumigatus A1163 : AFUB_006300 and Aspergillus clavatus NRRL 1 : ACLA_028690
AFUB_006570	2.5239	Afu1g06190	Histone H4 arginine methyltransferase	HMT1		Nuclear SAM-dependent mono- and asymmetric methyltransferase; modifies hnRNPs, including Npl3p and Hrp1p, affecting their activity and nuclear export; methylates U1 snRNP protein Snp1p, ribosomal protein Rps2p, and histones H3 and H4
AFUB_006600	2.32017	Afu1g06220	ATP-dependent RNA helicase
AFUB_006760	1.65647	Afu1g06380	Ortholog(s) have RNA polymerase III activity and role in tRNA 3'-trailer cleavage, tRNA transcription from RNA polymerase III promoter, termination of RNA polymerase III transcription	RPC11		RNA polymerase III subunit C11; mediates pol III RNA cleavage activity and is important for termination of transcription; homologous to TFIIS
AFUB_007120	-3.33229	Afu1g06730	Ortholog of A. nidulans FGSC A4 : AN2554, A. niger CBS 513.88 : An18g05780, A. oryzae RIB40 : AO090001000761, Aspergillus wentii : Aspwe1_0067057 and Aspergillus sydowii : Aspsy1_0086988
AFUB_007360	1.75462	Afu1g06980	Ortholog(s) have structural constituent of ribosome activity and mitochondrial small ribosomal subunit localization	NAM9		Mitochondrial ribosomal component of the small subunit
AFUB_007850	1.80073	Afu1g07530	Adenylate kinase	ADK1		Adenylate kinase, required for purine metabolism; localized to the cytoplasm and the mitochondria; lacks cleavable signal sequence; protein abundance increases in response to DNA replication stress; mutations affecting Adk1p catalytic activity deregulate expression of phosphate utilization genes PHO5 and PHO84;
AFUB_007970	-2.36044	Afu1g07640	Ortholog(s) have cytosol, nucleus localization		FMP40	Putative protein of unknown function; proposed to be involved in responding to environmental stresses; the authentic, non-tagged protein is detected in highly purified mitochondria in high-throughput studies
AFUB_008270	1.89711	NA	Putative uncharacterized protein
AFUB_008620	2.05968	Afu1g09200	Ribosome biogenesis protein erb1	ERB1		Constituent of 66S pre-ribosomal particles; forms a complex with Nop7p and Ytm1p that is required for maturation of the large ribosomal subunit; required for maturation of the 25S and 5.8S ribosomal RNAs
AFUB_008820	1.71173	Afu1g09370	Ortholog of A. nidulans FGSC A4 : AN1351, A. niger CBS 513.88 : An08g00910, Aspergillus wentii : Aspwe1_0048832, Aspergillus sydowii : Aspsy1_0053020 and Aspergillus terreus NIH2624 : ATET_08561
AFUB_009130	-2.53647	Afu1g09680	Ortholog(s) have role in retrograde transport, endosome to Golgi and Golgi membrane, Golgi trans cisterna, fungal-type vacuole membrane localization	SFT2		Tetra-spanning membrane protein found mostly in the late Golgi; non-essential; can suppress some sed5 alleles; may be part of the transport machinery, but precise function is unknown; similar to mammalian syntaxin 5
AFUB_009300	2.19694	Afu1g09850	37S ribosomal protein S11
AFUB_009860	1.8095	Afu1g10440	Putative uncharacterized protein
AFUB_009980	1.90632	Afu1g10560	GTP binding protein putative
AFUB_010340	-1.94792	Afu1g10920	Ortholog(s) have U2 snRNP, U2-type spliceosomal complex localization		CUS2	Putative checkpoint factor in transcription; binds to U2 snRNA and Prp11p; regulates toggling of the U2 snRNA stem II region between different structures; contains two RNA recognition motifs (RRMs)
AFUB_010430	-3.08557	Afu1g11010	Ortholog(s) have versicolorin reductase activity and role in monodictyphenone biosynthetic process, sterigmatocystin biosynthetic process, xanthone-containing compound biosynthetic process		YMR226C	NADP(+)-dependent serine dehydrogenase and carbonyl reductase; acts on serine, L-allo-threonine, and other 3-hydroxy acids; green fluorescent protein fusion protein localizes to the cytoplasm and nucleus; may interact with ribosomes, based on co-purification experiments
AFUB_010440	-2.99022	Afu1g11020	Ortholog(s) have role in galactitol catabolic process, galactose catabolic process		SOR1	Sorbitol dehydrogenase; protein sequence is 99% identical to the Sor2p sorbitol dehydrogenase; expression is induced in the presence of sorbitol or xylose
AFUB_010450	-2.2453	Afu1g11030	Ortholog(s) have L-iditol 2-dehydrogenase activity and role in sorbitol catabolic process		XYL2	Xylitol dehydrogenase; converts xylitol to D-xylulose; expression induced by xylose, even though this pentose sugar is not well utilized by S. cerevisiae; null mutant has cell wall defect
AFUB_010890	2.43129	Afu1g11460	13-beta-glucanosyltransferase Bgt1	BGL2		Endo-beta-1,3-glucanase; major protein of the cell wall, involved in cell wall maintenance; involved in incorporation of newly synthesized mannoprotein molecules into the cell wall
AFUB_010920	-2.03275	Afu1g11490	Ortholog(s) have endopolyphosphatase activity, exopolyphosphatase activity, role in polyphosphate catabolic process and cytosol, fungal-type vacuole membrane, nucleus localization	PPN1		Dual endo- and exopolyphosphatase with a role in phosphate metabolism; acts as both an endopolyphosphatase cleaving long chains of polyphosphate distributively to generate shorter polymer chains and as an exopolyphosphatase catalyzing the hydrolysis of terminal phosphate from polyphosphate; localizes to the vacuole, nucleus and cytosol; functions as a homodimer; relocalizes from vacuole to cytopl…
AFUB_011400	-2.52918	Afu1g11950	Has domain(s) with predicted protein kinase binding activity and role in regulation of cyclin-dependent protein serine/threonine kinase activity		CLG1	Cyclin-like protein that interacts with Pho85p; has sequence similarity to G1 cyclins PCL1 and PCL2
AFUB_011730	1.59017	Afu1g12260	Ortholog(s) have role in chromatin silencing at centromere, chromatin silencing at telomere and mitotic spindle, nucleolus localization		SPN1	Protein involved in RNA polymerase II transcription; is constitutively recruited to the CYC1 promoter and is required for recruitment of chromatin remodeling factors for the expression of CYC1 gene; interacts genetically or physically with RNAP II, TBP, TFIIS, and chromatin remodelling factors; central domain highly conserved throughout eukaryotes; mutations confer an Spt- phenotype
AFUB_012000	2.10451	Afu1g12530	Oleate delta-12 desaturase
AFUB_012060	1.68111	Afu1g12590	La protein homolog	LHP1		RNA binding protein required for maturation of tRNA and U6 snRNA; acts as a molecular chaperone for RNAs transcribed by polymerase III; homologous to human La (SS-B) autoantigen
AFUB_012200	1.88709	Afu1g12730	60S ribosomal protein L3	MRPL3		Mitochondrial ribosomal protein of the large subunit; located in close proximity to the polypeptide exit channel of the ribosome
AFUB_012330	-10	Afu1g12860	Has domain(s) with predicted racemase and epimerase activity, acting on carbohydrates and derivatives activity, role in rhamnose metabolic process and cytoplasm localization
AFUB_012550	2.09097	Afu1g13070	U3 small nucleolar ribonucleoprotein	IMP4		Component of the SSU processome; SSU processome is required for pre-18S rRNA processing; interacts with Mpp10p; member of a superfamily of proteins that contain a sigma(70)-like motif and associate with RNAs
AFUB_012620	1.78245	Afu1g13140	G protein-coupled receptor alpha subunit	GPA1		Subunit of the G protein involved in pheromone response; GTP-binding alpha subunit of the heterotrimeric G protein; negatively regulates the mating pathway by sequestering G(beta)gamma and by triggering an adaptive response; activates Vps34p at the endosome; protein abundance increases in response to DNA replication stress
AFUB_012690	1.69463	Afu1g13200	Ortholog of A. nidulans FGSC A4 : AN0659, A. niger CBS 513.88 : An08g06230, A. oryzae RIB40 : AO090012001040, Aspergillus wentii : Aspwe1_0051321 and Aspergillus sydowii : Aspsy1_0065853		URB2	Protein required for normal metabolism of the rRNA primary transcript; nucleolar protein; proposed to be involved in ribosome biogenesis
AFUB_013060	2.0392	Afu1g13570	Small nuclear ribonucleoprotein complex
AFUB_013390	1.61058	Afu1g13900	Ortholog(s) have role in mRNA export from nucleus and cytosol, nucleolus localization		RPA190	RNA polymerase I largest subunit A190
AFUB_013760	1.87053	Afu1g14220	Fibrillarin	NOP1		Histone glutamine methyltransferase, modifies H2A at Q105 in nucleolus; component of the small subunit processome complex, which is required for processing of pre-18S rRNA; ortholog of mammalian fibrillarin
AFUB_013830	1.66137	Afu1g14280	Has domain(s) with predicted RNA polymerase II transcription factor activity, sequence-specific DNA binding, zinc ion binding activity, role in regulation of transcription, DNA-templated and nucleus localization
AFUB_014260	-1.95696	Afu1g14710	Putative beta-glucosidase; transcript induced by exposure to human airway epithelial cells
AFUB_014310	1.85677	Afu1g14770	tRNA dihydrouridine synthase putative	DUS3		Dihydrouridine synthase; member of a widespread family of conserved proteins including Smm1p, Dus1p, and Dus4p; contains a consensus oleate response element (ORE) in its promoter region; forms nuclear foci upon DNA replication stress
AFUB_014550	1.66586	Afu1g14990	Ortholog(s) have nucleolus localization		RRP3	Protein involved in rRNA processing; required for maturation of the 35S primary transcript of pre-rRNA and for cleavage leading to mature 18S rRNA; homologous to eIF-4a, which is a DEAD box RNA-dependent ATPase with helicase activity
AFUB_014690	3.25861	Afu1g15140	Mitochondrial phosphate carrier protein	MIR1		Mitochondrial phosphate carrier; imports inorganic phosphate into mitochondria; functionally redundant with Pic2p but more abundant than Pic2p under normal conditions; phosphorylated
AFUB_015670	2.16164	Afu1g16330	Ribosome assembly protein Noc2	NOC2		Protein involved in ribosome biogenesis; forms a nucleolar complex with Mak21p that binds to 90S and 66S pre-ribosomes; forms a nuclear complex with Noc3p that binds to 66S pre-ribosomes; both complexes mediate intranuclear transport of ribosomal precursors; acts as part of a Mak21p-Noc2p-Rrp5p module that associates with nascent pre-rRNA during transcription and has a role in bigenesis of the la…
AFUB_015880	1.69446	Afu1g16550	Dihydrouridine synthase family protein		DUS1	Dihydrouridine synthase; member of a widespread family of conserved proteins including Smm1p, Dus3p, and Dus4p; modifies pre-tRNA(Phe) at U17
AFUB_016330	1.877	Afu1g16940	DEAD/DEAH box helicase putative	DBP6		Essential protein involved in ribosome biogenesis; putative ATP-dependent RNA helicase of the DEAD-box protein family
AFUB_016350	-3.17757	Afu1g16960	Protein of unknown function identified by mass spectrometry
AFUB_016660	2.66319	Afu1g17270	Plasma membrane ferric-chelate reductase	FRE3		Ferric reductase; reduces siderophore-bound iron prior to uptake by transporters; expression induced by low iron levels
AFUB_016730	-1.65228	Afu1g17360	Putative bZip-type transcription factor with similarity to atfA
AFUB_016800	-2.11304	Afu1g17430	Ortholog(s) have monophenol monooxygenase activity
AFUB_017050	-3.63605	Afu1g17670	Has domain(s) with predicted FAD binding, oxidoreductase activity and role in metabolic process
AFUB_017060	-2.9415	Afu1g17680	Putative major facilitator superfamily (MFS) transporter; higher expression in 48 h biofilm vs planktonic cells		HOL1	Putative transporter in the major facilitator superfamily; member of the 12-spanner drug:H(+) antiporter DHA1 family; mutations in membrane-spanning domains permit cation and histidinol uptake
AFUB_017280	-3.84301	Afu2g18030	Putative catalase with a predicted role in festuclavine biosynthesis, present in the fumigaclavine C (fga) biosynthetic gene cluster; transcript downregulated in response to voriconazole; required for chanoclavine-I production		CTA1	Catalase A; breaks down hydrogen peroxide in the peroxisomal matrix formed by acyl-CoA oxidase (Pox1p) during fatty acid beta-oxidation
AFUB_017500	-3.16676	Afu2g00440	Protein of unknown function; calcium downregulated
AFUB_017850	1.91345	Afu2g00770	Has domain(s) with predicted FAD binding, oxidoreductase activity and role in metabolic process		BNA4	Kynurenine 3-monooxygenase; required for the de novo biosynthesis of NAD from tryptophan via kynurenine; expression regulated by Hst1p; putative therapeutic target for Huntington disease
AFUB_018500	-3.59539	Afu2g01410	Ortholog of A. oryzae RIB40 : AO090701000824, Neosartorya fischeri NRRL 181 : NFIA_033720, Aspergillus wentii : Aspwe1_0041628 and Aspergillus versicolor : Aspve1_0090015		YPL088W	Putative aryl alcohol dehydrogenase; transcription is activated by paralogous transcription factors Yrm1p and Yrr1p along with genes involved in multidrug resistance
AFUB_018560	1.96302	Afu2g01480	Putative uncharacterized protein	NOP16		Constituent of 66S pre-ribosomal particles; involved in 60S ribosomal subunit biogenesis
AFUB_018740	-2.18642	Afu2g01670	Ortholog of A. nidulans FGSC A4 : AN7686, A. niger CBS 513.88 : An03g04770, A. oryzae RIB40 : AO090701000780, Aspergillus wentii : Aspwe1_0028985 and Aspergillus sydowii : Aspsy1_0152669		VPS64	Protein required for cytoplasm to vacuole targeting of proteins; forms a complex with Far3p and Far7p to Far11p involved in recovery from pheromone-induced cell cycle arrest; mutant has increased aneuploidy tolerance;
AFUB_018850	2.24486	Afu2g01780	Ortholog(s) have cytosol, mitotic spindle, nucleolus localization		UTP15	Nucleolar protein; component of the small subunit (SSU) processome containing the U3 snoRNA that is involved in processing of pre-18S rRNA
AFUB_018910	-1.85215	Afu1g10590	Putative GPI anchored protein		PMU1	Putative phosphomutase; contains a region homologous to the active site of phosphomutases; overexpression suppresses the histidine auxotrophy of an ade3 ade16 ade17 triple mutant and the temperature sensitivity of a tps2 mutant
AFUB_019290	2.22034	Afu2g02210
AFUB_019330	2.68166	Afu2g02250	Ortholog(s) have allantoinase activity and role in allantoin assimilation pathway, purine nucleobase catabolic process		DAL1	Allantoinase; converts allantoin to allantoate in the first step of allantoin degradation; expression sensitive to nitrogen catabolite repression
AFUB_019410	1.93304	Afu2g02320	Hsp70 chaperone (BiP) putative	SSZ1		Hsp70 protein that interacts with Zuo1p (a DnaJ homolog); interacts with Zuo1p to form a ribosome-associated complex that binds the ribosome via the Zuo1p subunit; also involved in pleiotropic drug resistance via sequential activation of PDR1 and PDR5; binds ATP
AFUB_019800	1.77929	Afu2g02700	Ortholog(s) have mitochondrion localization		PAM18	Subunit of the import motor (PAM complex); the PAM complex is a component of the Translocase of the Inner Mitochondrial membrane (TIM23 complex); essential J-protein cochaperone that stimulates Ssc1p ATPase activity to drive import; inhibited by Pam16p
AFUB_019810	1.88345	Afu2g02710	60S ribosomal protein L24b	RLP24		Essential protein required for ribosomal large subunit biogenesis; associated with pre-60S ribosomal subunits; stimulates the ATPase activity of Afg2p, which is required for release of Rlp24p from the pre-60S particle
AFUB_019940	-2.04002	Afu2g02860	Ortholog of A. nidulans FGSC A4 : AN4535, A. niger CBS 513.88 : An07g07240, A. oryzae RIB40 : AO090026000635, Aspergillus wentii : Aspwe1_0024863 and Aspergillus sydowii : Aspsy1_0091094		GRR1	F-box protein component of an SCF ubiquitin-ligase complex; modular substrate specificity factor which associates with core SCF (Cdc53p, Skp1p and Hrt1p/Rbx1p) to form the SCF(Grr1) complex; SCF(Grr1) acts as a ubiquitin-protein ligase directing ubiquitination of substrates such as: Gic2p, Mks1p, Mth1p, Cln1p, Cln2p and Cln3p; involved in carbon catabolite repression, glucose-dependent divalent c…
AFUB_020410	1.84421	Afu2g03340	DUF652 domain protein	FCF1		Putative PINc domain nuclease; required for early cleavages of 35S pre-rRNA and maturation of 18S rRNA; component of the SSU (small subunit) processome involved in 40S ribosomal subunit biogenesis; copurifies with Faf1p
AFUB_020660	1.61511	Afu2g03580	Ortholog(s) have phenylalanine-tRNA ligase activity, role in phenylalanyl-tRNA aminoacylation and cytosol, phenylalanine-tRNA ligase complex localization	FRS2		Alpha subunit of cytoplasmic phenylalanyl-tRNA synthetase; forms a tetramer with Frs1p to form active enzyme; evolutionarily distant from mitochondrial phenylalanyl-tRNA synthetase based on protein sequence, but substrate binding is similar
AFUB_020690	1.81937	Afu2g03610	Inosine-5-monophosphate dehydrogenase	IMD4		Inosine monophosphate dehydrogenase; catalyzes the rate-limiting step in the de novo synthesis of GTP; member of a four-gene family in S. cerevisiae, constitutively expressed
AFUB_020880	1.9757	Afu2g03810	Histone deacetylase	HOS2		Histone deacetylase and subunit of Set3 and Rpd3L complexes; required for gene activation via specific deacetylation of lysines in H3 and H4 histone tails; subunit of the Set3 complex, a meiotic-specific repressor of sporulation specific genes that contains deacetylase activity; co-localizes with Cmr1p in nuclear foci in response to DNA damage by MMS
AFUB_020890	2.70448	Afu2g03820;Afu2g00120;Afu2g00540	Carboxyphosphonoenolpyruvate phosphonomutase putative
AFUB_021000	1.71384	Afu2g03930	Ortholog(s) have mitotic spindle, nucleus localization		UTP4	Subunit of U3-containing 90S preribosome and SSU processome complexes; involved in production of 18S rRNA and assembly of small ribosomal subunit; member of t-Utp subcomplex involved with transcription of 35S rRNA transcript; Small Subunit processome is also known as SSU processome
AFUB_021130	1.80015	Afu2g04060;Afu2g17960	NADH:flavin oxidoreductase/NADH oxidase family	OYE3		Conserved NADPH oxidoreductase containing flavin mononucleotide (FMN); homologous to Oye2p with different ligand binding and catalytic properties; has potential roles in oxidative stress response and programmed cell death
AFUB_021330	1.44354	Afu2g04270	Ortholog(s) have protein channel activity, role in mitochondrial genome maintenance, protein import into mitochondrial matrix and mitochondrial inner membrane presequence translocase complex localization	TIM17		Essential component of the TIM23 complex; with Tim23p, contributes to the architecture and function of the import channel; may link the import motor to the core Translocase of the Inner Mitochondrial membrane (TIM23 complex)
AFUB_022220	-1.68355	Afu2g05190	Has domain(s) with predicted substrate-specific transmembrane transporter activity, transmembrane transporter activity, role in transmembrane transport and integral component of membrane, membrane localization		STL1	Glycerol proton symporter of the plasma membrane; subject to glucose-induced inactivation, strongly but transiently induced when cells are subjected to osmotic shock
AFUB_022510	1.8138	Afu2g05490	Deoxyhypusine hydroxylase	LIA1		Deoxyhypusine hydroxylase; HEAT-repeat containing metalloenzyme that catalyzes hypusine formation; binds to and is required for the modification of Hyp2p (eIF5A); complements S. pombe mmd1 mutants defective in mitochondrial positioning; protein abundance increases in response to DNA replication stress
AFUB_022670	-2.13038	Afu2g05640	Ortholog of A. niger CBS 513.88 : An02g14070, Neosartorya fischeri NRRL 181 : NFIA_082370, Aspergillus niger ATCC 1015 : 52472-mRNA and Aspergillus zonatus : Aspzo1_1187186
AFUB_022870	-2.15603	Afu2g05840	Putative MFS multidrug transporter; transcript up-regulated in conidia exposed to neutrophils		YHK8	Presumed antiporter of the major facilitator superfamily; member of the 12-spanner drug:H(+) antiporter DHA1 family; expression of gene is up-regulated in cells exhibiting reduced susceptibility to azoles
AFUB_022970	1.65638	Afu2g05930	Ortholog(s) have small-subunit processome localization		UTP18	Small-subunit processome protein involved in pre-18S rRNA maturation; part of a subunit of the 90S preribosomal particle capable of interacting directly with the 5' ETS of the 35S pre-rRNA; contains WD40 repeats
AFUB_022990	1.79831	Afu2g05950	SnRNP and snoRNP protein	SNU13		RNA binding protein; part of U3 snoRNP involved in rRNA processing, part of U4/U6-U5 tri-snRNP involved in mRNA splicing, similar to human 15.5K protein
AFUB_023200	-1.52313	Afu2g06120	Ortholog of A. nidulans FGSC A4 : AN7433, A. niger CBS 513.88 : An02g14760, Aspergillus wentii : Aspwe1_0110312, Aspergillus sydowii : Aspsy1_0153514 and Aspergillus terreus NIH2624 : ATET_05606
AFUB_024260	-2.01143	Afu2g08290	Ortholog of A. nidulans FGSC A4 : AN6169, A. niger CBS 513.88 : An05g00900, A. oryzae RIB40 : AO090011000875, Aspergillus wentii : Aspwe1_0674836 and Aspergillus sydowii : Aspsy1_0058068
AFUB_024280	1.51957	Afu2g08320	Ortholog(s) have snoRNA binding activity, role in rRNA processing, ribosomal small subunit biogenesis and Mpp10 complex, small-subunit processome localization	IMP3		Component of the SSU processome; SSU processome is required for pre-18S rRNA processing, essential protein that interacts with Mpp10p and mediates interactions of Imp4p and Mpp10p with U3 snoRNA
AFUB_024740	-2.28762	Afu2g08830	Ortholog(s) have high-affinity nickel cation transmembrane transporter activity, role in nickel cation import across plasma membrane, regulation of urea catabolic process and endoplasmic reticulum, plasma membrane localization
AFUB_025440	2.2662	Afu2g09570	Serine/threonine protein kinase
AFUB_025680	-1.76643	Afu2g09840	Ortholog(s) have 2-amino-4-hydroxy-6-hydroxymethyldihydropteridine diphosphokinase activity, dihydroneopterin aldolase activity, dihydropteroate synthase activity and role in tetrahydrofolate biosynthetic process	FOL1		Multifunctional enzyme of the folic acid biosynthesis pathway; has dihydropteroate synthetase, dihydro-6-hydroxymethylpterin pyrophosphokinase, and dihydroneopterin aldolase activities
AFUB_025710	1.70623	Afu2g09870	Eukaryotic translation initiation factor 3 subunit G		TIF35	IF3g subunit of the eukaryotic translation initiation factor 3 (eIF3); subunit of the core complex of eIF3; is essential for translation; stimulates resumption of ribosomal scanning during translation reinitiation; eIF3 is also involved in programmed stop codon readthrough
AFUB_026210	-1.70922	Afu2g10400	Has domain(s) with predicted DNA binding, RNA polymerase II transcription factor activity, sequence-specific DNA binding, zinc ion binding activity and role in regulation of transcription, DNA-templated, transcription, DNA-templated
AFUB_026860	2.06286	Afu2g11100	AMFR protein putative
AFUB_026880	2.89546	Afu2g11120;Afu4g14510	Putative uncharacterized protein
AFUB_027000	-2.2976	Afu2g11240	Ortholog(s) have UDP-N-acetylglucosamine-dolichyl-phosphate N-acetylglucosaminephosphotransferase activity and role in N-glycan processing, aerobic respiration, cellular response to drug, dolichyl diphosphate biosynthetic process	ALG7		UDP-N-acetyl-glucosamine-1-P transferase; transfers Glc-Nac-P from UDP-GlcNac to Dol-P in the ER in the first step of the dolichol pathway of protein asparagine-linked glycosylation; inhibited by tunicamycin; human homolog DPAGT1 can complement yeast ALG7 mutant
AFUB_027200	-2.28375	Afu2g11460	C6 finger domain protein; ortholog of A. nidulans AN5870, calcium downregulated		ECM22	Sterol regulatory element binding protein; regulates transcription of sterol biosynthetic genes upon sterol depletion, after relocating from intracellular membranes to perinuclear foci; redundant activator of filamentation with UPC2, up-regulating the expression of genes involved in filamentous growth; contains Zn[2]-Cys[6] binuclear cluster
AFUB_027360	-2.97092	Afu2g11610	Has domain(s) with predicted catalytic activity, cation binding activity and role in carbohydrate metabolic process		IMA1	Major isomaltase (alpha-1,6-glucosidase/alpha-methylglucosidase); required for isomaltose utilization; preferred specificity for isomaltose, alpha-methylglucoside, and palatinose, but also exhibits alpha-1,2 glucosidase activity on sucrose and kojibiose, and can cleave the 1,3-alpha linkage of nigerose and turanose and the alpha-1,5 linkage of leucrose in vitro; member of the IMA isomaltase family
AFUB_027370	-3.02057	Afu2g11620	Has domain(s) with predicted catalytic activity, cation binding activity and role in carbohydrate metabolic process		IMA1	Major isomaltase (alpha-1,6-glucosidase/alpha-methylglucosidase); required for isomaltose utilization; preferred specificity for isomaltose, alpha-methylglucoside, and palatinose, but also exhibits alpha-1,2 glucosidase activity on sucrose and kojibiose, and can cleave the 1,3-alpha linkage of nigerose and turanose and the alpha-1,5 linkage of leucrose in vitro; member of the IMA isomaltase family
AFUB_027560	1.93879	Afu2g11810	Pre-rRNA processing protein Rrp12	RRP12		Protein required for export of the ribosomal subunits; associates with the RNA components of the pre-ribosomes; has a role in nuclear import in association with Pse1p; also plays a role in the cell cycle and the DNA damage response; contains HEAT-repeats
AFUB_027570	1.72775	Afu2g11830	Ortholog of A. nidulans FGSC A4 : AN6201, A. oryzae RIB40 : AO090026000461, Neosartorya fischeri NRRL 181 : NFIA_087060, Aspergillus wentii : Aspwe1_0175601 and Aspergillus versicolor : Aspve1_0052426
AFUB_027810	1.99985	Afu2g12120	Putative uncharacterized protein
AFUB_028370	-2.50495	Afu2g12730	Has domain(s) with predicted role in guanosine tetraphosphate metabolic process
AFUB_028500	1.73195	Afu2g12880	Ortholog(s) have nucleus localization		TSR1	Protein required for processing of 20S pre-rRNA in the cytoplasm; associates with pre-40S ribosomal particles; inhibits the premature association of 60S subunits with assembling 40S subunits in the cytoplasm; similar to Bms1p; relocalizes from nucleus to cytoplasm upon DNA replication stress
AFUB_028750	1.965	Afu2g13120	Ortholog of A. nidulans FGSC A4 : AN6245, A. niger CBS 513.88 : An02g01860, A. oryzae RIB40 : AO090026000269, Aspergillus wentii : Aspwe1_0031335 and Aspergillus sydowii : Aspsy1_0150794
AFUB_029210	1.81236	Afu2g13570	Ribosome biogenesis protein (Bms1)
AFUB_029350	1.96049	Afu2g13720	DNA-directed RNA polymerase I	RPC40		RNA polymerase subunit AC40; common to RNA polymerase I and III; predominant determinant targeting Ty1 integration upstream of Pol III-transcribed genes
AFUB_029610	1.85185	Afu2g13980	ATP dependent RNA helicase	DBP9		DEAD-box protein required for 27S rRNA processing; exhibits DNA, RNA and DNA/RNA helicase activities; ATPase activity shows preference for DNA over RNA; DNA helicase activity abolished by mutation in RNA-binding domain
AFUB_029910	-1.7968	Afu2g14290	Has domain(s) with predicted hydrolase activity and role in cellular metabolic process
AFUB_029960	-2.58489	Afu2g14340	Ortholog of A. nidulans FGSC A4 : AN10301, A. niger CBS 513.88 : An08g01260, An02g00910, A. oryzae RIB40 : AO090103000486 and Aspergillus wentii : Aspwe1_0072512, Aspwe1_0148005
AFUB_030050	-2.95635	Afu2g14430	Has domain(s) with predicted electron carrier activity, heme binding, iron ion binding, monooxygenase activity, oxidoreductase activity, acting on paired donors, with incorporation or reduction of molecular oxygen activity
AFUB_030060	-3.12033	Afu2g14440	Has domain(s) with predicted electron carrier activity, heme binding, iron ion binding, oxidoreductase activity, acting on paired donors, with incorporation or reduction of molecular oxygen activity and role in oxidation-reduction process
AFUB_030070	-3.30205	Afu2g14450	Ortholog of A. niger CBS 513.88 : An13g03450, A. oryzae RIB40 : AO090038000026, Neosartorya fischeri NRRL 181 : NFIA_089630 and Aspergillus wentii : Aspwe1_0042662
AFUB_030220	1.96092	Afu2g14590	MFS monosaccharide transporter putative	SNF3		Plasma membrane low glucose sensor, regulates glucose transport; high affinity sensor that contains 12 predicted transmembrane segments and a long C-terminal tail required for induction of hexose transporters; also senses fructose and mannose
AFUB_030940	-3.12018	Afu2g15270	Ortholog of A. nidulans FGSC A4 : AN7595, A. niger CBS 513.88 : An09g03530, Neosartorya fischeri NRRL 181 : NFIA_090510 and Aspergillus versicolor : Aspve1_0030808
AFUB_030960	-2.61042	Afu2g15290	Conidia-enriched protein of unknown function; transcript downregulated in response to voriconazole; hypoxia repressed protein
AFUB_031260	1.92889	Afu2g15610	DNA-directed RNA polymerase	RPO41		Mitochondrial RNA polymerase; single subunit enzyme similar to those of T3 and T7 bacteriophages; requires a specificity subunit encoded by MTF1 for promoter recognition; Mtf1p interacts with and stabilizes the Rpo41p-promoter complex, enhancing DNA bending and melting to facilitate pre-initiation open complex formation; Rpo41p also synthesizes RNA primers for mitochondrial DNA replication
AFUB_031380	-2.38279	Afu2g15730	Has domain(s) with predicted role in transmembrane transport and integral component of membrane localization		TNA1	High affinity nicotinic acid plasma membrane permease; responsible for uptake of low levels of nicotinic acid; expression of the gene increases in the absence of extracellular nicotinic acid or para-aminobenzoate (PABA)
AFUB_031390	-2.57389	Afu2g15740	Has domain(s) with predicted oxidoreductase activity and role in metabolic process		SPS19	Peroxisomal 2,4-dienoyl-CoA reductase; auxiliary enzyme of fatty acid beta-oxidation; homodimeric enzyme required for growth and sporulation on petroselineate medium; expression induced during late sporulation and in the presence of oleate
AFUB_031550	-2.44447	Afu2g15890	Has domain(s) with predicted zinc ion binding activity
AFUB_031720	1.88455	Afu2g16040	rRNA biogenesis protein RRP5
AFUB_032710	2.01398	Afu2g17050	Nuclear export protein Noc3	NOC3		Subunit of a nuclear complex with Noc2p and pre-replicative complexes; the Noc2p-Noc3p complex binds to 66S ribosomal precursors to mediate their maturation and intranuclear transport; binds to chromatin at active replication origins, and is required for pre-RC formation and maintenance during DNA replication licensing
AFUB_032720	1.70822	Afu2g17060	Ortholog(s) have role in assembly of large subunit precursor of preribosome, maturation of LSU-rRNA from tricistronic rRNA transcript (SSU-rRNA, 5.8S rRNA, LSU-rRNA) and cytosol, nucleolus, preribosome, large subunit precursor localization	NIP7		Nucleolar protein required for 60S ribosome subunit biogenesis; constituent of 66S pre-ribosomal particles; physically interacts with Nop8p and the exosome subunit Rrp43p
AFUB_032850	1.93978	Afu2g17200	Putative uncharacterized protein
AFUB_033460	-1.70394	Afu2g17790	Ortholog of A. niger CBS 513.88 : An03g00640, Neosartorya fischeri NRRL 181 : NFIA_093190, Aspergillus niger ATCC 1015 : 194162-mRNA and Aspergillus zonatus : Aspzo1_0112721, Aspzo1_0127952, Aspzo1_0154500
AFUB_033700	-2.47324	Afu2g18010	P450 monooxygenase; member of the ergot alkaloid/fumigaclavine C (fga) biosynthesis gene cluster
AFUB_033900	-3.62343	Afu3g15330	Protein of unknown function identified by mass spectrometry
AFUB_034030	-1.93353	Afu3g15190	Putative nitrate reductase
AFUB_034980	2.38749	Afu3g14250	Indoleamine 23-dioxygenase subfamily
AFUB_035190	2.5661	Afu3g14020	Putative uncharacterized protein
AFUB_035240	-1.50381	Afu3g13970	Ortholog(s) have phosphatidylserine decarboxylase activity		PSD2	Phosphatidylserine decarboxylase of the Golgi and vacuolar membranes; converts phosphatidylserine to phosphatidylethanolamine; controls vacuolar membrane phospholipid content by regulating phospholipids in compartments that will eventually give rise to the vacuole; loss of Psd2p causes a specific reduction in vacuolar membrane PE levels while total PE levels are not significantly affected
AFUB_035410	-3.05709	Afu3g13780	Predicted adhesin-like protein; transcript repressed by exposure to human airway epithelial cells
AFUB_035440	-4.06306	Afu3g13750	Ortholog of A. oryzae RIB40 : AO090010000138, Neosartorya fischeri NRRL 181 : NFIA_063520, Aspergillus wentii : Aspwe1_0044901 and Aspergillus fumigatus A1163 : AFUB_035440
AFUB_035520	-2.90348	Afu3g13670	Putative siderochrome-iron transporter; transcript upregulated in response to amphotericin B		ARN2	Transporter; member of the ARN family of transporters that specifically recognize siderophore-iron chelates; responsible for uptake of iron bound to the siderophore triacetylfusarinine C
AFUB_035550	-4.16989	Afu3g13640	Ortholog of A. oryzae RIB40 : AO090026000221, Aspergillus brasiliensis : Aspbr1_0189154, Aspergillus flavus NRRL 3357 : AFL2T_07031 and Neosartorya fischeri NRRL 181 : NFIA_063720
AFUB_035810	2.00537	Afu3g13400	Nucleolar protein nop5	NOP58		Protein involved in producing mature rRNAs and snoRNAs; involved in pre-rRNA processing, 18S rRNA synthesis, and snoRNA synthesis; component of the small subunit processome complex, which is required for processing of pre-18S rRNA
AFUB_036130	-2.08831	Afu3g13070	Has domain(s) with predicted DNA binding, zinc ion binding activity
AFUB_037300	3.12329	Afu3g11880	Putative uncharacterized protein
AFUB_037420	-2.61598	Afu2g11370	Ortholog of A. nidulans FGSC A4 : AN5876, AN2876, A. fumigatus Af293 : Afu3g11770, Aspergillus wentii : Aspwe1_0653753 and Aspergillus sydowii : Aspsy1_0146596, Aspsy1_1176317		ATG22	Vacuolar integral membrane protein required for efflux of amino acids; required for efflux of amino acids during autophagic body breakdown in the vacuole; null mutation causes a gradual loss of viability during starvation
AFUB_038030	1.80324	Afu3g11110	Nucleolar protein 9	NOP9		Essential subunit of U3-containing 90S preribosome; involved in production of 18S rRNA and assembly of small ribosomal subunit; also part of pre-40S ribosome and required for its export into cytoplasm; binds RNA and contains pumilio domain
AFUB_038170	1.56861	Afu3g10960	Predicted adhesin-like protein; localized to the cell surface; required for elevated temperature tolerance and resistance to Congo Red and calcofluor white
AFUB_038220	-2.12645	Afu3g10910	Putative glutaminase; SrbA-regulated during hypoxia
AFUB_039140	2.26754	Afu3g10040	Has domain(s) with predicted protein kinase binding activity and role in regulation of cyclin-dependent protein serine/threonine kinase activity		CLG1	Cyclin-like protein that interacts with Pho85p; has sequence similarity to G1 cyclins PCL1 and PCL2
AFUB_039290	2.02592	Afu3g09880	Exosome complex exonuclease Rrp6	RRP6		Nuclear exosome exonuclease component; has 3'-5' exonuclease activity that is regulated by Lrp1p; involved in RNA processing, maturation, surveillance, degradation, tethering, and export; role in sn/snoRNAs precursor degradation; forms a stable heterodimer with Lrp1p; has similarity to E. coli RNase D and to human PM-Sc1 100 (EXOSC10); mutant displays reduced transcription elongation in the G-les…
AFUB_039480	2.92256	Afu3g09690	Extracellular thaumatin domain protein
AFUB_039520	-2.66493	Afu3g09650	Ortholog(s) have Golgi apparatus localization
AFUB_039570	1.53792	Afu3g09600	Ortholog(s) have mRNA binding activity, role in rRNA processing and 90S preribosome, box C/D snoRNP complex, small-subunit processome localization	NOP56		Essential evolutionarily-conserved nucleolar protein; component of the box C/D snoRNP complexes that direct 2'-O-methylation of pre-rRNA during its maturation; overexpression causes spindle orientation defects
AFUB_039820	2.10144	Afu3g09300	Putative uncharacterized protein
AFUB_040050	1.48364	Afu3g09080	Ortholog(s) have nucleus localization		YMR265C	Putative protein of unknown function
AFUB_040190	-2.43903	Afu3g08920	Ortholog of A. nidulans FGSC A4 : AN3021, A. niger CBS 513.88 : An16g02420, A. oryzae RIB40 : AO090005001345, Aspergillus wentii : Aspwe1_0052288 and Aspergillus sydowii : Aspsy1_0147269
AFUB_040450	1.81015	Afu3g08640	Eukaryotic translation initiation factor
AFUB_040460	2.09853	Afu3g08630	Coactivator bridging factor 1	MBF1		Transcriptional coactivator; bridges the DNA-binding region of Gcn4p and TATA-binding protein Spt15p; suppressor of frameshift mutations; protein abundance increases in response to DNA replication stress
AFUB_041020	1.74047	Afu3g08090	Ortholog(s) have role in maturation of 5.8S rRNA from tricistronic rRNA transcript (SSU-rRNA, 5.8S rRNA, LSU-rRNA), maturation of LSU-rRNA from tricistronic rRNA transcript (SSU-rRNA, 5.8S rRNA, LSU-rRNA)	NSA2		Protein constituent of 66S pre-ribosomal particles; contributes to processing of the 27S pre-rRNA; recruited by ribosomal proteins L17, L35, and L37 to assembling ribosomes after 27SB pre-rRNA is generated, immediately preceding removal of ITS2
AFUB_041200	1.84168	Afu3g07920	Putative uncharacterized protein
AFUB_041390	2.25366	Afu3g07710	Nucleolin protein Nsr1 putative
AFUB_041420	2.12952	Afu3g07680	Ran GTPase activating protein
AFUB_041460	3.20441	Afu3g07640	Putative plasma membrane H+ ATPase; transcript upregulated during conidial germination and in response to amphotericin B; protein and transcript levels downregulated by caspofungin treatment		PMA1	Plasma membrane P2-type H+-ATPase; pumps protons out of cell; major regulator of cytoplasmic pH and plasma membrane potential; long-lived protein asymmetrically distributed at plasma membrane between mother cells and buds; accumulates at high levels in mother cells during aging, buds emerge with very low levels of Pma1p, newborn cells have low levels of Pma1p; Hsp30p plays a role in Pma1p regulat…
AFUB_042110	1.96961	NA	Mitochondrial carrier protein (Rim2)
AFUB_042390	-1.90906	Afu3g06660	Putaive NIPSNAP family protein; transcript up-regulated in conidia exposed to neutrophils
AFUB_042810	1.58095	Afu3g06260	Ortholog(s) have ribosomal small subunit binding, translation initiation factor activity, translation initiation factor binding activity and role in formation of translation preinitiation complex, maintenance of translational fidelity	SUI1		Translation initiation factor eIF1; component of a complex involved in recognition of the initiator codon; modulates translation accuracy at the initiation phase
AFUB_043040	1.48062	Afu3g06010	Ortholog(s) have rRNA (pseudouridine) methyltransferase activity	EMG1		Methyltransferase for rRNA; methylates pseudouridine 18S rRNA residue 1191; member of the SPOUT methyltransferase family; required for maturation of 18S rRNA and for 40S ribosomal subunit production independent of methyltransferase activity; forms homodimers; human ortholog is mutated in Bowen-Conradi syndrome, and equivalent yeast mutation affects Emg1p dimerization and localization but not meth…
AFUB_043170	1.67998	Afu3g05860	Ortholog(s) have cytosol, exosome (RNase complex), mitotic spindle pole body, nucleus localization		RRP4	Exosome non-catalytic core component; involved in 3'-5' RNA processing and degradation in both the nucleus and the cytoplasm; predicted to contain RNA binding domains; has similarity to human hRrp4p (EXOSC2)
AFUB_043190	2.06402	Afu3g05840	RNA binding protein Rnp24	NOP13		Nucleolar protein found in preribosomal complexes; contains an RNA recognition motif (RRM); relative distribution to the nucleolus increases upon DNA replication stress
AFUB_043210	-1.79066	Afu3g05820	ZZ type zinc finger domain protein, putative fungal specific transcription factor; transcript up-regulated in conidia exposed to neutrophils
AFUB_043230	-2.20709	Afu3g05800	Has domain(s) with predicted arylesterase activity
AFUB_043360	1.71979	Afu3g05640	Ortholog of A. nidulans FGSC A4 : AN3442, A. niger CBS 513.88 : An11g11000, Aspergillus wentii : Aspwe1_0173703, Aspergillus sydowii : Aspsy1_0030125 and Aspergillus terreus NIH2624 : ATET_08971
AFUB_043510	1.73275	Afu3g05490	Ortholog(s) have role in rRNA processing, response to drug, tRNA export from nucleus and CURI complex, UTP-C complex, small-subunit processome localization	UTP22		Component of the small-subunit processome; required for nuclear export of tRNAs; may facilitate binding of Utp8p to aminoacylated tRNAs and their delivery to Los1p for export; conserved from yeast to mammals
AFUB_045130	-2.13708	NA
AFUB_045200	-5.49142	Afu3g03040	Ortholog of A. oryzae RIB40 : AO090010000310, Aspergillus wentii : Aspwe1_0294100, Aspwe1_0531408, Aspergillus niger ATCC 1015 : 53802-mRNA and Aspergillus terreus NIH2624 : ATET_10090
AFUB_045250	-3.82472	Afu3g03000	Ortholog(s) have cytoplasm, nucleus localization	YLR179C		Protein of unknown function with similarity to Tfs1p; transcription is activated by paralogous proteins Yrm1p and Yrr1p along with proteins involved in multidrug resistance; GFP-tagged protein localizes to the cytoplasm and nucleus
AFUB_045540	-3.05557	Afu3g02750	Has domain(s) with predicted DNA binding, RNA polymerase II transcription factor activity, sequence-specific DNA binding, zinc ion binding activity and role in regulation of transcription, DNA-templated, transcription, DNA-templated		CHA4	DNA binding transcriptional activator; mediates serine/threonine activation of the catabolic L-serine (L-threonine) deaminase (CHA1); Zinc-finger protein with Zn[2]-Cys[6] fungal-type binuclear cluster domain
AFUB_045550	-2.77792	Afu3g02740	Has domain(s) with predicted ATP binding, protein kinase activity and role in protein phosphorylation		FUS3	Mitogen-activated serine/threonine protein kinase involved in mating; phosphoactivated by Ste7p; substrates include Ste12p, Far1p, Bni1p, Sst2p; inhibits invasive growth during mating by phosphorylating Tec1p, promoting its; inhibits recruitment of Ste5p, Cdc42p-mediated asymmetry and mating morphogenesis
AFUB_046410	2.24364	Afu3g02000	C6 transcription factor Ctf1B-like
AFUB_046550	-3.93181	Afu3g01872	Ortholog of A. nidulans FGSC A4 : AN8923, Neosartorya fischeri NRRL 181 : NFIA_002950 and Aspergillus fumigatus A1163 : AFUB_046550
AFUB_046920	-2.71976	Afu3g01480	Ortholog of A. nidulans FGSC A4 : AN8558, A. niger CBS 513.88 : An08g01070, An13g03160, A. oryzae RIB40 : AO090023000356, AO090012000921 and Aspergillus wentii : Aspwe1_0048849, Aspwe1_0121845
AFUB_047250	-2.69487	NA
AFUB_047490	2.51099	Afu3g00910;Afu2g11270;Afu1g15440	Alpha-13-glucan synthase putative
AFUB_047510	2.04356	Afu3g00880;Afu8g04370;Afu2g01140	Extracellular conserved serine-rich protein
AFUB_047790	-2.55553	Afu3g00640	Protein of unknown function identified by mass spectrometry		YEL023C	Putative protein of unknown function; expression is increased greatly during sporulation; YEL023C is not an essential gene
AFUB_047800	-3.30008	Afu3g00630	Ortholog of A. nidulans FGSC A4 : AN0021, A. niger CBS 513.88 : An01g07950, An14g07300, An01g11330, An06g02140 and A. oryzae RIB40 : AO090010000178, AO090026000311, AO090003000892
AFUB_047820	-5.69348	Afu3g00610	Has domain(s) with predicted catalytic activity, glucan 1,4-alpha-glucosidase activity, hydrolase activity, hydrolyzing O-glycosyl compounds, starch binding activity and role in polysaccharide metabolic process		SGA1	Intracellular sporulation-specific glucoamylase; involved in glycogen degradation; induced during starvation of a/a diploids late in sporulation, but dispensable for sporulation
AFUB_047830	-5.54364	NA
AFUB_047950	-4.10979	Afu4g03010	Protein of unknown function; calcium downregulated
AFUB_048190	-2.17254	Afu2g00770	Has domain(s) with predicted FAD binding, oxidoreductase activity and role in metabolic process		BNA4	Kynurenine 3-monooxygenase; required for the de novo biosynthesis of NAD from tryptophan via kynurenine; expression regulated by Hst1p; putative therapeutic target for Huntington disease
AFUB_048200	-2.62516	Afu2g15490	Ortholog(s) have intracellular localization
AFUB_049040	-3.46648	Afu5g00570	Ortholog of Aspergillus fumigatus A1163 : AFUB_049040
AFUB_049340	-2.50941	Afu5g00900	Putative RgsA paralog; G-protein signal regulator with an RGS domain; transcript induced by growth in hypoxia
AFUB_049740	-5.1269	Afu5g01248	Ortholog of Aspergillus fumigatus A1163 : AFUB_049740
AFUB_049850	-4.32902	Afu5g01340	Putative phospholipase B		PLB3	Phospholipase B (lysophospholipase) involved in lipid metabolism; hydrolyzes phosphatidylinositol and phosphatidylserine and displays transacylase activity in vitro; PLB3 has a paralog, PLB1, that arose from the whole genome duplication
AFUB_050050	2.3916	Afu5g00930;Afu5g01510;Afu8g05860	Amino acid permease putative
AFUB_050180	2.75708	Afu5g01640	Ankyrin repeat protein
AFUB_050270	1.7854	Afu5g01740	Putative deoxyhypusine synthase	DYS1		Deoxyhypusine synthase; catalyzes formation of deoxyhypusine, the first step in hypusine biosynthesis; triggers posttranslational hypusination of translation elongation factor eIF-5A and regulates its intracellular levels; tetrameric; human homolog DHPS allows growth of yeast haploid dys1 null mutant after sporulation of heterozygous diploid
AFUB_050280	2.66555	Afu5g01750	MATH and UCH domain
AFUB_050290	1.59433	Afu5g01760	Ortholog(s) have rRNA (cytosine-C5-)-methyltransferase activity and role in assembly of large subunit precursor of preribosome, maturation of LSU-rRNA from tricistronic rRNA transcript (SSU-rRNA, 5.8S rRNA, LSU-rRNA), rRNA base methylation	NOP2		rRNA m5C methyltransferase; methylates cytosine at position 2870 of 25S rRNA; has an essential function independent of rRNA methylation; contains seven beta-strand methyltransferase motif; essential for processing and maturation of 27S pre-rRNA and large ribosomal subunit biogenesis; localized to the nucleolus; constituent of 66S pre-ribosomal particles; rRNA methylation defect and lethality are …
AFUB_050350	-1.76065	Afu5g01820	Ortholog(s) have role in Golgi to plasma membrane transport and fungal-type vacuole membrane localization
AFUB_050660	-2.48846	Afu5g02130	Putative alpha-galactosidase
AFUB_050730	1.62616	Afu5g02200	Ortholog(s) have mitochondrion targeting sequence binding, protein channel activity, role in protein import into mitochondrial inner membrane and mitochondrial inner membrane protein insertion complex, plasma membrane localization	TIM22		Essential core component of the mitochondrial TIM22 complex; involved in insertion of polytopic proteins into the inner membrane; forms the channel through which proteins are imported
AFUB_051190	-2.34722	Afu5g02655	Has domain(s) with predicted sequence-specific DNA binding, transcription factor activity, sequence-specific DNA binding activity and role in regulation of transcription, DNA-templated
AFUB_052070	-2.19602	Afu5g03550	Has domain(s) with predicted ATPase activity, cation-transporting ATPase activity, metal ion binding, nucleotide binding activity, role in ATP biosynthetic process, cation transport and integral component of membrane localization		PMA1	Plasma membrane P2-type H+-ATPase; pumps protons out of cell; major regulator of cytoplasmic pH and plasma membrane potential; long-lived protein asymmetrically distributed at plasma membrane between mother cells and buds; accumulates at high levels in mother cells during aging, buds emerge with very low levels of Pma1p, newborn cells have low levels of Pma1p; Hsp30p plays a role in Pma1p regulat…
AFUB_052150	2.07178	Afu5g03640	Mitochondrial export translocase Oxa1	OXA1		Mitochondrial inner membrane insertase; mediates the insertion of both mitochondrial- and nuclear-encoded proteins from the matrix into the inner membrane; also has a role in insertion of carrier proteins into the inner membrane; acts as a voltage-gated ion channel, activated by substrate peptides; interacts with mitochondrial ribosomes
AFUB_052300	2.36218	Afu4g14490	Putative dihydrogeodin oxidase involved in trypacidin biosynthesis, member of the tpc secondary metabolite gene cluster		FET5	Multicopper oxidase; integral membrane protein with similarity to Fet3p; may have a role in iron transport
AFUB_052310	2.59818	Afu5g03800	Putative high-affinity iron permease; expression upregulated under low iron conditions; SrbA-regulated during hypoxia	FTR1		High affinity iron permease; involved in the transport of iron across the plasma membrane; forms complex with Fet3p; expression is regulated by iron; protein abundance increases in response to DNA replication stress
AFUB_052390	2.24344	Afu5g03870	DUF1665 domain protein	RRP15		Nucleolar protein; constituent of pre-60S ribosomal particles; required for proper processing of the 27S pre-rRNA at the A3 and B1 sites to yield mature 5.8S and 25S rRNAs
AFUB_052500	1.85595	Afu5g04000	Proteasome maturation ans ribosome
AFUB_052520	1.79103	Afu5g04010	tRNA-splicing endonuclease subunit Sen2
AFUB_052570	2.16676	Afu5g04060	Ubiquitin conjugating enzyme (UbcH)	UBC7		Ubiquitin conjugating enzyme; involved in the ER-associated protein degradation (ERAD) pathway and in the inner nuclear membrane-associated degradation (INMAD) pathway; requires Cue1p for recruitment to the ER membrane; proposed to be involved in chromatin assembly
AFUB_052780	2.3395	Afu5g04260	Arginine transporter putative
AFUB_053470	1.65766	Afu5g05930	Ortholog(s) have rRNA primary transcript binding activity	RPF1		Protein involved in assembly and export of the large ribosomal subunit; nucleolar protein; constituent of 66S pre-ribosomal particles; contains a sigma(70)-like motif, which is thought to bind RNA
AFUB_053780	-2.39173	Afu5g06240	Putative zinc-dependent alcohol dehydrogenase, involved in ethanol fermentation; predicted gene pair with adh1; protein induced by hydrogen peroxide; reacts with rabbit immunosera exposed to A. fumigatus conidia		ADH3	Mitochondrial alcohol dehydrogenase isozyme III; involved in the shuttling of mitochondrial NADH to the cytosol under anaerobic conditions and ethanol production
AFUB_054380	-2.33757	Afu5g06820	Ortholog of A. niger CBS 513.88 : An03g00400, A. oryzae RIB40 : AO090701000306, Neosartorya fischeri NRRL 181 : NFIA_036290 and Aspergillus niger ATCC 1015 : 45807-mRNA
AFUB_054390	-2.33857	Afu5g06830	Has domain(s) with predicted RNA binding, ribonuclease III activity and role in RNA processing
AFUB_054460	-4.52154	Afu1g03180	Has domain(s) with predicted carbon-sulfur lyase activity and role in metabolic process
AFUB_054770	1.88736	Afu5g07210	Homoserine O-acetyltransferase putative	MET2		L-homoserine-O-acetyltransferase; catalyzes the conversion of homoserine to O-acetyl homoserine which is the first step of the methionine biosynthetic pathway
AFUB_054910	-2.32437	Afu5g07360	Ortholog(s) have primary amine oxidase activity, role in amine catabolic process, cellular copper ion homeostasis and ascospore-type prospore, cytosol localization
AFUB_054965	-2.52233	Afu5g07420	Ortholog of A. nidulans FGSC A4 : AN3951, A. niger CBS 513.88 : An09g03880, Aspergillus wentii : Aspwe1_0023575, Aspergillus versicolor : Aspve1_0172120 and Aspergillus niger ATCC 1015 : 130700-mRNA
AFUB_055310	2.21722	Afu5g07780	Squalene monooxygenase Erg1	ERG1		Squalene epoxidase; catalyzes the epoxidation of squalene to 2,3-oxidosqualene; plays an essential role in the ergosterol-biosynthesis pathway and is the specific target of the antifungal drug terbinafine
AFUB_055400	-1.90008	Afu5g07870	Ortholog of A. nidulans FGSC A4 : AN7744, A. oryzae RIB40 : AO090701000920, Aspergillus wentii : Aspwe1_0023621 and Aspergillus sydowii : Aspsy1_0152961
AFUB_055410	-2.57327	Afu5g07880	Putative pheromone receptor, G-protein coupled receptor type	STE3		Receptor for a factor pheromone; couples to MAP kinase cascade to mediate pheromone response; transcribed in alpha cells and required for mating by alpha cells, ligand bound receptors endocytosed and recycled to the plasma membrane
AFUB_055730	2.59827	Afu5g08200	Putative uncharacterized protein
AFUB_055760	-2.46701	Afu5g08230	Has domain(s) with predicted zinc ion binding activity
AFUB_055800	-2.10908	Afu5g08250	Ortholog of Neosartorya fischeri NRRL 181 : NFIA_079040 and Aspergillus fumigatus A1163 : AFUB_055800
AFUB_056020	-2.85187	Afu5g08480	Putative protein serine/threonine kinase		SAT4	Ser/Thr protein kinase involved in salt tolerance; funtions in regulation of Trk1p-Trk2p potassium transporter; overexpression affects the Fe-S and lipoamide containing proteins in the mitochondrion; required for lipoylation of Lat1p, Kgd2p and Gcv3p; partially redundant with Hal5p; has similarity to Npr1p; localizes to the cytoplasm and mitochondrion
AFUB_056600	2.18108	Afu5g09060	RNA binding protein putative
AFUB_057050	1.91512	Afu5g09500	Ortholog(s) have mitochondrial ribosome localization
AFUB_057220	1.82461	NA	RNase III domain protein
AFUB_057500	1.99597	Afu5g09910;Afu4g09920	Nitroreductase family protein putative	HBN1		Protein of unknown function; similar to bacterial nitroreductases; green fluorescent protein (GFP)-fusion protein localizes to the cytoplasm and nucleus; protein becomes insoluble upon intracellular iron depletion; protein abundance increases in response to DNA replication stress
AFUB_057760	-2.70959	Afu5g10160	Ortholog of A. fumigatus Af293 : Afu6g11740, A. niger CBS 513.88 : An12g10580, An14g06920, An14g04530, A. oryzae RIB40 : AO090010000533 and Aspergillus wentii : Aspwe1_0151912
AFUB_058000	-10	NA
AFUB_058160	-1.98681	Afu5g10540	Ortholog(s) have 1,4-alpha-glucan branching enzyme activity, role in glycogen biosynthetic process and cytoplasm localization	GLC3		Glycogen branching enzyme, involved in glycogen accumulation; green fluorescent protein (GFP)-fusion protein localizes to the cytoplasm in a punctate pattern; relocalizes from nucleus to cytoplasmic foci upon DNA replication stress; glycogen accumulation defect of the null mutant is functionally complemented by human GBE1, which is associated with glycogen storage disease
AFUB_058280	2.99829	Afu5g10660	Pentatricopeptide repeat protein; transcript induced by exposure to human airway epithelial cells
AFUB_058310	-2.39999	Afu4g03110	Putative monosaccharide transporter; predicted gene pair with AFUA_5G10690		STL1	Glycerol proton symporter of the plasma membrane; subject to glucose-induced inactivation, strongly but transiently induced when cells are subjected to osmotic shock
AFUB_059050	1.70724	Afu5g11470	Ortholog(s) have double-stranded telomeric DNA binding activity, role in telomere maintenance and nuclear chromatin, nuclear chromosome, telomeric region localization		TBF1	Telobox-containing general regulatory factor; binds TTAGGG repeats within subtelomeric anti-silencing regions (STARs), blocking silent chromatin propagation; binds majority of snoRNA gene promoters, required for full snoRNA expression; caps DSB flanked by long T2AG3 repeats and blocks checkpoint activation
AFUB_059070	-2.42006	Afu5g11500	Has domain(s) with predicted acid phosphatase activity
AFUB_059120	2.08968	Afu5g11550	tRNA(M5U54)methyltransferase	TRM2		tRNA methyltransferase; 5-methylates the uridine residue at position 54 of tRNAs and may also have a role in tRNA stabilization or maturation; endo-exonuclease with a role in DNA repair
AFUB_059190	1.78506	Afu1g09240	Has domain(s) with predicted ATP binding, ATP-dependent helicase activity, helicase activity, nucleic acid binding activity		PRP22	DEAH-box RNA-dependent ATPase/ATP-dependent RNA helicase; associates with lariat intermediates before the second catalytic step of splicing; mediates ATP-dependent mRNA release from the spliceosome and unwinds RNA duplexes; required for proofreading the exon ligation reaction
AFUB_059690	1.75653	Afu5g12100	Ortholog(s) have rRNA (guanine) methyltransferase activity, rRNA (uridine-2'-O-)-methyltransferase activity	SPB1		AdoMet-dependent methyltransferase; involved in rRNA processing and 60S ribosomal subunit maturation; methylates G2922 in the tRNA docking site of the large subunit rRNA and in the absence of snR52, U2921; suppressor of PAB1 mutants
AFUB_059900	1.7561	Afu5g12270	Ortholog(s) have mRNA binding activity, role in nuclear division, rRNA processing, ribosomal large subunit biogenesis and mitotic spindle pole body, nuclear periphery, nucleolus, preribosome, large subunit precursor localization	EBP2		Required for 25S rRNA maturation and 60S ribosomal subunit assembly; localizes to the nucleolus and in foci along nuclear periphery; constituent of 66S pre-ribosomal particles; cooperates with Rrs1p and Mps3p to mediate telomere clustering by binding Sir4p, but is not involved in telomere tethering
AFUB_060070	1.70824	Afu5g12400	Ortholog(s) have role in invasive growth in response to glucose limitation, protein urmylation, pseudohyphal growth, tRNA wobble position uridine thiolation and cytosolic tRNA wobble base thiouridylase complex, nucleus localization	NCS2		Protein required for uridine thiolation of Lys(UUU) and Glu(UUC) tRNAs; required for the thiolation of uridine at the wobble position of Lys(UUU) and Glu(UUC) tRNAs; has a role in urmylation and in invasive and pseudohyphal growth; inhibits replication of Brome mosaic virus in S. cerevisiae
AFUB_060140	-2.8264	Afu5g12470	Has domain(s) with predicted iron ion binding, oxidoreductase activity, oxidoreductase activity, acting on paired donors, with incorporation or reduction of molecular oxygen and 2-oxoglutarate as one donor
AFUB_060160	-2.42233	Afu5g12490	Ortholog(s) have endoplasmic reticulum localization
AFUB_060180	-4.16441	Afu5g12510	Putative adenylate-forming enzyme		PCS60	Oxalyl-CoA synthetase; capable of catalyzing conversion of oxalate to oxalyl-CoA; catalyzes first step in pathway of oxalate degradation that functions to protect yeast from inhibitory effects of oxalate; peroxisomal protein that binds mRNA; localizes to both peroxisomal peripheral membrane and matrix, expression is highly inducible by oleic acid; similar to E. coli long chain acyl-CoA synthetase
AFUB_060380	-2.0362	NA
AFUB_060390	-1.97502	NA
AFUB_060830	1.80064	Afu5g13120	Ortholog(s) have endoplasmic reticulum, nuclear envelope localization
AFUB_061170	2.00554	Afu5g13470	60S acidic ribosomal protein	MRT4		Protein involved in mRNA turnover and ribosome assembly; required at post-transcriptional step for efficient retrotransposition; localizes to the nucleolus
AFUB_061310	1.79712	Afu5g13610	Putative uncharacterized protein
AFUB_061770	-1.9912	Afu5g14080	Ortholog of A. nidulans FGSC A4 : AN2640, A. niger CBS 513.88 : An12g05640, Neosartorya fischeri NRRL 181 : NFIA_072900 and Aspergillus versicolor : Aspve1_0040725
AFUB_062020	-1.97787	Afu2g07610	Has domain(s) with predicted oxidoreductase activity and role in metabolic process
AFUB_062030	-2.15396	Afu5g14315	Ortholog of A. oryzae RIB40 : AO090701000372, Neosartorya fischeri NRRL 181 : NFIA_072570, Aspergillus wentii : Aspwe1_0042955, Aspwe1_0063639 and Aspergillus versicolor : Aspve1_0035102, Aspve1_0087828
AFUB_062460	-3.14304	Afu5g14790	Putative phosphoenol pyruvate synthase; transcript levels decrease during conidial germination
AFUB_062470	-3.34441	Afu5g14800	Lactate dehydrogenase; expression downregulated during biofilm growth
AFUB_062480	-4.37389	Afu5g14810	Putative pyruvate decarboxylase		PDC5	Minor isoform of pyruvate decarboxylase; key enzyme in alcoholic fermentation, decarboxylates pyruvate to acetaldehyde, regulation is glucose- and ethanol-dependent, repressed by thiamine, involved in amino acid catabolism
AFUB_062510	-2.64601	Afu5g14680	Protein with Yap1-dependent induction in response to hydrogen peroxide; calcium downregulated; induced by gliotoxin exposure
AFUB_063020	2.46339	Afu4g05920	Mitochondrial protein sorting (Msf1)	UPS2		Mitochondrial intermembrane space protein; involved in phospholipid metabolism; forms complex with Mdm35p that transfers phosphatidylserine from outer membrane to inner membrane for phosphatidylethanolamine synthesis; null mutant has defects in mitochondrial morphology; similar to Ups1p, Ups3p and to human PRELI
AFUB_063110	2.07229	Afu4g06000	50S ribosomal protein L3	MRPL9		Mitochondrial ribosomal protein of the large subunit
AFUB_063370	2.08062	Afu4g06250	Ribosome biogenesis (Nop4) putative
AFUB_063470	1.92937	Afu4g06350	Ribosomal biogenesis protein Gar2
AFUB_063830	1.64295	Afu4g06760	Ortholog(s) have role in lipid homeostasis, mitochondrion organization and integral component of mitochondrial membrane, mitochondrial inner membrane localization	MCP2		Mitochondrial protein of unknown function involved in lipid homeostasis; associates with mitochondrial ribosome; integral membrane protein that localizes to the mitochondrial inner membrane; involved in mitochondrial morphology; non-essential gene which interacts genetically with MDM10, and other members of the ERMES complex; transcription is periodic during the metabolic cycle; homologous to hum…
AFUB_064630	2.03553	Afu4g07540	Small nucleolar ribonucleoprotein complex
AFUB_064660	1.72128	Afu4g07570	Ortholog(s) have role in maturation of 5.8S rRNA from tricistronic rRNA transcript (SSU-rRNA, 5.8S rRNA, LSU-rRNA), maturation of LSU-rRNA from tricistronic rRNA transcript (SSU-rRNA, 5.8S rRNA, LSU-rRNA), ribosomal large subunit assembly	MAK11		Protein involved in an early step of 60S ribosomal subunit biogenesis; essential for cell growth and replication of killer M1 dsRNA virus; contains four beta-transducin repeats
AFUB_064690	2.19979	Afu4g07600	Ortholog of A. nidulans FGSC A4 : AN9433, A. niger CBS 513.88 : An04g01960, Aspergillus wentii : Aspwe1_0034573, Aspergillus sydowii : Aspsy1_0062370 and Aspergillus terreus NIH2624 : ATET_05443
AFUB_064720	2.41266	Afu4g07630	Ribosome biogenesis protein ytm1	YTM1		Constituent of 66S pre-ribosomal particles; forms a complex with Nop7p and Erb1p that is required for maturation of the large ribosomal subunit; has seven C-terminal WD repeats
AFUB_064820	-2.99855	AFUB_064820	Ortholog(s) have cytosol, nucleus localization
AFUB_065180	-2.11485	Afu4g08080	Ortholog(s) have cytoplasm localization	RTC5		Protein of unknown function; green fluorescent protein (GFP)-fusion protein localizes to the cytoplasm; null mutation suppresses cdc13-1 temperature sensitivity
AFUB_065210	2.19668	Afu4g08110	Ortholog(s) have role in mitochondrial translation and mitochondrion localization
AFUB_065290	2.21019	Afu4g08190	Ortholog(s) have nucleolus localization		NOP7	Component of several different pre-ribosomal particles; forms a complex with Ytm1p and Erb1p that is required for maturation of the large ribosomal subunit; required for exit from G0 and the initiation of cell proliferation
AFUB_065520	-1.66115	Afu4g08410	Putative Mannose-6-phosphate isomerase, class I with a predicted role in GDP-mannose and dolichol-phosphate-mannose synthesis; repressed by exposure to artemisinin		PMI40	Mannose-6-phosphate isomerase; catalyzes the interconversion of fructose-6-P and mannose-6-P; required for early steps in protein mannosylation
AFUB_065800	-3.70326	Afu4g08710	Putative short chain dehydrogenase; transcriptionally up-regulated in conidia exposed to neutrophils; induced by gliotoxin exposure		SPS19	Peroxisomal 2,4-dienoyl-CoA reductase; auxiliary enzyme of fatty acid beta-oxidation; homodimeric enzyme required for growth and sporulation on petroselineate medium; expression induced during late sporulation and in the presence of oleate
AFUB_065890	-2.03173	Afu4g08790	Has domain(s) with predicted hydrolase activity		AIM2	Cytoplasmic protein involved in mitochondrial function or organization; null mutant displays reduced frequency of mitochondrial genome loss; potential Hsp82p interactor
AFUB_066040	1.78895	Afu4g08930	Nucleolar GTPase putative	NOG2		Putative GTPase; associates with pre-60S ribosomal subunits in the nucleolus and is required for their nuclear export and maturation; recruited by ribosomal proteins L17, L35, and L37 to assembling ribosomes after 27SB pre-rRNA is generated, immediately preceding removal of ITS2
AFUB_066050	1.8942	Afu4g08940	Putative uncharacterized protein
AFUB_066100	1.75602	Afu4g09000	Ortholog(s) have structural constituent of ribosome activity and mitochondrial large ribosomal subunit localization	MRPL25		Mitochondrial ribosomal protein of the large subunit; mutation confers increased replicative lifespan
AFUB_066140	2.09528	Afu4g09040	High affinity methionine permease	MUP1		High affinity methionine permease; integral membrane protein with 13 putative membrane-spanning regions; also involved in cysteine uptake
AFUB_066200	1.82492	Afu4g09100	DnaJ domain protein	JJJ3		Protein of unknown function; contains a CSL Zn finger and a DnaJ-domain; involved in diphthamide biosynthesis
AFUB_066210	2.25882	Afu4g09110	Cytochrome c peroxidase Ccp1	CCP1		Mitochondrial cytochrome-c peroxidase; degrades reactive oxygen species in mitochondria, involved in the response to oxidative stress
AFUB_066680	2.44011	Afu4g09560	ZIP Zinc transporter putative
AFUB_066720	-2.39692	Afu4g09610	Ortholog of A. nidulans FGSC A4 : AN0400, A. niger CBS 513.88 : An04g07500, A. oryzae RIB40 : AO090003001281, Neosartorya fischeri NRRL 181 : NFIA_106400 and Aspergillus wentii : Aspwe1_0022929
AFUB_067040	2.43892	Afu4g09930	Ortholog of Neosartorya fischeri NRRL 181 : NFIA_106120, Aspergillus fumigatus A1163 : AFUB_067040 and Aspergillus clavatus NRRL 1 : ACLA_049150
AFUB_067430	-1.76143	Afu4g10330	Ortholog(s) have protein farnesyltransferase activity, role in protein farnesylation and cytosol, nucleus, protein farnesyltransferase complex localization		RAM1	Beta subunit of the CAAX farnesyltransferase (FTase); this complex prenylates the a-factor mating pheromone and Ras proteins; required for the membrane localization of Ras proteins and a-factor; homolog of the mammalian FTase beta subunit
AFUB_067490	-1.77196	Afu4g10390	Ortholog(s) have cytoplasm, nucleus localization	RMD8		Cytosolic protein required for sporulation
AFUB_067650	1.91686	Afu4g10550	Small nucleolar ribonucleoprotein complex
AFUB_067850	-3.22933	Afu3g12120	Putative fatty acid oxygenase
AFUB_067870	1.58303	Afu4g10790	Ortholog(s) have ribose phosphate diphosphokinase activity and role in 5-phosphoribose 1-diphosphate biosynthetic process, cellular response to drug, cytokinesis, fungal-type cell wall organization	PRS2		5-phospho-ribosyl-1(alpha)-pyrophosphate synthetase, synthesizes PRPP; which is required for nucleotide, histidine, and tryptophan biosynthesis; one of five related enzymes, which are active as heteromultimeric complexes; PRS2 has a paralog, PRS4, that arose from the whole genome duplication
AFUB_068030	-2.47286	Afu4g10970	Has domain(s) with predicted Rho GTPase binding, actin binding activity and role in actin cytoskeleton organization
AFUB_068320	-1.86234	Afu4g11290	Ortholog(s) have peptidase activator activity, proteasome binding activity	BLM10		Proteasome activator; binds the core proteasome (CP) and stimulates proteasome-mediated protein degradation by inducing gate opening; required for sequestering CP into proteasome storage granule (PSG) during quiescent phase and for nuclear import of CP in proliferating cells; required for resistance to bleomycin, may be involved in protecting against oxidative damage; similar to mammalian PA200
AFUB_068390	-1.76318	Afu4g11360	Ortholog(s) have endoplasmic reticulum localization		SCT1	Glycerol 3-phosphate/dihydroxyacetone phosphate sn-1 acyltransferase; dual substrate-specific acyltransferase of the glycerolipid biosynthesis pathway; prefers 16-carbon fatty acids; similar to Gpt2p; gene is constitutively transcribed
AFUB_068460	-2.03114	Afu4g11440	Ortholog(s) have role in cellular response to light stimulus, protein ubiquitination, regulation of circadian rhythm and SCF ubiquitin ligase complex, cytosol localization		MET30	F-box protein containing five copies of the WD40 motif; controls cell cycle function, sulfur metabolism, and methionine biosynthesis as part of the ubiquitin ligase complex; interacts with and regulates Met4p, localizes within the nucleus; dissociation of Met30p from SCF complex in response to cadmium stress is regulated by Cdc48p
AFUB_069100	1.77933	Afu4g12110	Ortholog(s) have nucleolus localization		ACL4	Specific assembly chaperone for ribosomal protein Rpl4p; binds to an evolutionarily conserved surface extension of nascent Rpl4p and chaperones Rpl4p until its assembly into the pre-ribosome; transcriptionally co-regulated with rRNA and ribosome biosynthesis genes
AFUB_069370	-4.87619	Afu4g12410	Ortholog of A. nidulans FGSC A4 : AN3667, A. niger CBS 513.88 : An01g07830, A. oryzae RIB40 : AO090009000453, Aspergillus wentii : Aspwe1_0166557 and Aspergillus sydowii : Aspsy1_1055875		ROX1	Heme-dependent repressor of hypoxic genes; mediates aerobic transcriptional repression of hypoxia induced genes such as COX5b and CYC7; repressor function regulated through decreased promoter occupancy in response to oxidative stress; contains an HMG domain that is responsible for DNA bending activity; involved in the hyperosmotic stress resistance
AFUB_069530	1.58947	Afu4g12600	Phosphoribosylaminoimidazole carboxylase; role in purine base metabolism; no human homolog		ADE2	Phosphoribosylaminoimidazole carboxylase; catalyzes a step in the 'de novo' purine nucleotide biosynthetic pathway; red pigment accumulates in mutant cells deprived of adenine
AFUB_070220	-1.90984	Afu4g13300	Ortholog of A. nidulans FGSC A4 : AN1946, A. niger CBS 513.88 : An01g09010, A. oryzae RIB40 : AO090009000247, Aspergillus wentii : Aspwe1_0208317 and Aspergillus sydowii : Aspsy1_0138807
AFUB_070230	-2.18511	Afu4g13310	Has domain(s) with predicted hydrolase activity
AFUB_070250	1.4714	Afu4g13330	Ortholog(s) have ATP-dependent RNA helicase activity, RNA binding activity	HAS1		ATP-dependent RNA helicase; involved in the biogenesis of 40S and 60S ribosome subunits; localizes to both the nuclear periphery and nucleolus; highly enriched in nuclear pore complex fractions; constituent of 66S pre-ribosomal particles
AFUB_070300	2.1495	Afu4g13380	Putative uncharacterized protein
AFUB_070420	-1.78744	Afu4g13500	Putative aldehyde dehydrogenase; transcript up-regulated in conidia exposed to neutrophils	HFD1		Dehydrogenase involved in ubiquinone and sphingolipid metabolism; oxidizes 4-hydroxybenzaldehyde into 4-hydroxybenzoic acid in ubiquinone biosynthesis; converts hexadecenal to hexadecenoic acid in sphingosine 1-phosphate breakdown pathway; located in the mitochondrial outer membrane and also in lipid particles; human homolog ALDH3A2, a fatty aldehyde dehydrogenase (FALDH) mutated in neurocutaneou…
AFUB_071340	-2.70591	Afu4g14190	Ortholog of Aspergillus glaucus : Aspgl1_0029891, Aspgl1_0057413, Aspergillus wentii : Aspwe1_0039585, Aspergillus fumigatus A1163 : AFUB_071340 and Aspergillus clavatus NRRL 1 : ACLA_053100
AFUB_071420	-3.50137	Afu3g01540	Has domain(s) with predicted role in transmembrane transport and integral component of membrane localization		MCH4	Protein with similarity to mammalian monocarboxylate permeases; monocarboxylate permeases are involved in transport of monocarboxylic acids across the plasma membrane but mutant is not deficient in monocarboxylate transport
AFUB_071560	-2.72768	Afu5g00120	Putative cytochrome P450 oxidoreductase/alkane hydroxylase		DIT2	N-formyltyrosine oxidase; sporulation-specific microsomal enzyme involved in the production of N,N-bisformyl dityrosine required for spore wall maturation, homologous to cytochrome P-450s; SWAT-GFP and mCherry fusion proteins localize to the endoplasmic reticulum and vacuole respectively
AFUB_071569	-3.25771	Afu5g00130	Ortholog of A. nidulans FGSC A4 : AN5461, A. niger CBS 513.88 : An01g00570, Aspergillus wentii : Aspwe1_0022994, Aspergillus versicolor : Aspve1_0039792 and Aspergillus clavatus NRRL 1 : ACLA_024300
AFUB_071850	2.92696	Afu2g02110;Afu4g14610	MFS sugar transporter putative
AFUB_071870	-4.56836	Afu2g00730	Has domain(s) with predicted UDP-N-acetylmuramate dehydrogenase activity, flavin adenine dinucleotide binding activity and role in oxidation-reduction process
AFUB_072350	1.63386	Afu6g06430	Ortholog(s) have unfolded protein binding activity	PNO1		Essential nucleolar protein required for pre-18S rRNA processing; interacts with Dim1p, an 18S rRNA dimethyltransferase, and also with Nob1p, which is involved in proteasome biogenesis; contains a KH domain
AFUB_072600	-2.07032	Afu6g06670	Ortholog of A. nidulans FGSC A4 : AN5764, A. niger CBS 513.88 : An18g06390, A. oryzae RIB40 : AO090003000043, Aspergillus wentii : Aspwe1_0170253 and Aspergillus sydowii : Aspsy1_0030199
AFUB_073300	1.71549	Afu6g07330	Putative type I methionine aminopeptidase		MAP1	Methionine aminopeptidase; catalyzes the cotranslational removal of N-terminal methionine from nascent polypeptides; function is partially redundant with that of Map2p
AFUB_073480	-2.16543	Afu6g07520	Putative cell wall integrity signaling protein	PIL1		Eisosome core component; eisosomes are large immobile cell cortex structures associated with endocytosis; detected in phosphorylated state in mitochondria; phosphorylated on Thr233 upon Pkc1p hyperactivation in a Slt2p MAPK-dependent fashion; null mutant shows activation of Pkc1p/Ypk1p stress resistance pathways; member of BAR domain family; protein increases in abundance and relocalizes from pla…
AFUB_073670	-2.4818	Afu6g07710	Has domain(s) with predicted role in transmembrane transport		DIC1	Mitochondrial dicarboxylate carrier; integral membrane protein, catalyzes a dicarboxylate-phosphate exchange across the inner mitochondrial membrane, transports cytoplasmic dicarboxylates into the mitochondrial matrix
AFUB_073740	2.40028	Afu6g07780	Copper fist DNA binding
AFUB_074200	1.6563	Afu6g08240	Ortholog(s) have nucleolus localization		UTP20	Component of the small-subunit (SSU) processome; SSU processome is involved in the biogenesis of the 18S rRNA
AFUB_074260	1.63487	Afu6g08300	Ortholog(s) have role in regulation of circadian rhythm
AFUB_074450	-4.82996	Afu6g08490	Has domain(s) with predicted inorganic diphosphatase activity, magnesium ion binding activity, role in phosphate-containing compound metabolic process and cytoplasm localization		IPP1	Cytoplasmic inorganic pyrophosphatase (PPase); homodimer that catalyzes the rapid exchange of oxygens from Pi with water, highly expressed and essential for viability, active-site residues show identity to those from E. coli PPase
AFUB_074810	1.69841	Afu6g08850	Ubiquinone biosynthesis methlytransferase; hypoxia induced protein	COQ5		2-hexaprenyl-6-methoxy-1,4-benzoquinone methyltransferase; involved in ubiquinone (Coenzyme Q) biosynthesis; localizes to the matrix face of the mitochondrial inner membrane in a large complex with other ubiquinone biosynthetic enzymes; respiratory defect of the null mutant is partially complemented by human COQ5
AFUB_074820	1.9161	Afu6g08860	Sugar isomerase KpsF/GutQ
AFUB_074880	2.16223	Afu6g08920	Assimilatory sulfite reductase	MET10		Subunit alpha of assimilatory sulfite reductase; complex converts sulfite into sulfide
AFUB_075620	-5.02619	Afu6g09570	Ortholog of A. oryzae RIB40 : AO090005000031, Aspergillus glaucus : Aspgl1_0049355, Aspergillus flavus NRRL 3357 : AFL2T_00053 and Aspergillus wentii : Aspwe1_0032683
AFUB_075730	4.17395	Afu6g09680;Afu3g12910;Afu4g14580	O-methyltransferase GliM
AFUB_075760	4.90587	Afu6g09710;Afu1g16910	MFS gliotoxin efflux transporter
AFUB_075780	4.28695	Afu6g09730	Cytochrome P450 oxidoreductase GliF
AFUB_075790	4.86325	Afu6g09740;Afu5g03540	Thioredoxin reductase GliT
AFUB_075870	1.77886	Afu6g09820	Ortholog(s) have role in maturation of SSU-rRNA from tricistronic rRNA transcript (SSU-rRNA, 5.8S rRNA, LSU-rRNA) and 90S preribosome, nucleolus, small-subunit processome localization	BFR2		Component of the SSU and 90S preribosomes; involved in pre-18S rRNA processing; binds to U3 snoRNA and Mpp10p; multicopy suppressor of sensitivity to Brefeldin A; expression is induced during lag phase and also by cold shock
AFUB_076760	-3.47596	Afu6g10720	Putative alpha-ketoglutarate-dependent taurine dioxygenase; transcript up-regulated in conidia exposed to neutrophils; SrbA-regulated during hypoxia		JLP1	Fe(II)-dependent sulfonate/alpha-ketoglutarate dioxygenase; involved in sulfonate catabolism for use as a sulfur source; contains sequence that resembles a J domain (typified by the E. coli DnaJ protein); induced by sulphur starvation
AFUB_077180	1.68126	Afu6g11160	Isopentenyl diphosphate isomerase; SrbA-regulated during hypoxia	IDI1		Isopentenyl diphosphate:dimethylallyl diphosphate isomerase; catalyzes an essential activation step in the isoprenoid biosynthetic pathway; required for viability; isopentenyl diphosphate:dimethylallyl diphosphate isomerase is also known as IPP isomerase
AFUB_077330	1.91649	Afu6g11310	Bifunctional pyrimidine biosynthesis protein
AFUB_077520	1.40243	Afu6g11510	Ortholog(s) have role in wybutosine biosynthetic process and endoplasmic reticulum localization	TYW1		Iron-sulfer protein required for synthesis of Wybutosine modified tRNA; Wybutosine is a modified guanosine found at the 3'-position adjacent to the anticodon of phenylalanine tRNA which supports reading frame maintenance by stabilizing codon-anticodon interactions; induction by Yap5p in response to iron provides protection from high iron toxicity; overexpression results in increased cellular iron
AFUB_077770	-5.96933	Afu6g11780	Ortholog of Aspergillus tubingensis : Asptu1_0169431, Aspergillus brasiliensis : Aspbr1_0051505, Aspergillus kawachii : Aspka1_0174733 and Aspergillus acidus : Aspfo1_0204257
AFUB_078640	1.90335	Afu6g12640	Putative uncharacterized protein
AFUB_079110	2.96064	Afu5g15000;Afu1g16090	Arsenate reductase ArsC putative
AFUB_079250	-1.90712	Afu1g01550	Putative plasma membrane zinc transporter; expression induced by zinc depletion, ZafA-dependent; transcription repressed by PacC under neutral or alkaline growth conditions	ZRT1		High-affinity zinc transporter of the plasma membrane; responsible for the majority of zinc uptake; transcription is induced under low-zinc conditions by the Zap1p transcription factor
AFUB_079630	-2.11955	Afu1g01175	Has domain(s) with predicted role in cell redox homeostasis
AFUB_079810	2.48422	NA	Fungal specific transcription factor
AFUB_080660	-1.90105	Afu8g07140	Aconitase family protein		LEU1	Isopropylmalate isomerase; catalyzes the second step in the leucine biosynthesis pathway
AFUB_080840	-4.07101	NA
AFUB_080850	-3.98143	NA
AFUB_080860	-1.58075	Afu8g06920	Has domain(s) with predicted solute:proton antiporter activity, role in cation transport, transmembrane transport and integral component of membrane localization	KHA1	KHA1	Putative K+/H+ antiporter; has a probable role in intracellular cation homeostasis; localized to Golgi vesicles and detected in highly purified mitochondria in high-throughput studies
AFUB_081229	2.52141	Afu8g06554	Carbonate dehydratase putative
AFUB_081890	1.85447	Afu8g05660	Myosin-1	MYO5		One of two type I myosin motors; contains proline-rich tail homology 2 (TH2) and SH3 domains; MYO5 deletion has little effect on growth, but myo3 myo5 double deletion causes severe defects in growth and actin cytoskeleton organization
AFUB_082010	-2.78194	Afu8g05540	Ortholog of A. nidulans FGSC A4 : AN1544, A. niger CBS 513.88 : An16g07140, A. oryzae RIB40 : AO090005000591, Aspergillus wentii : Aspwe1_0045161 and Aspergillus sydowii : Aspsy1_0041791
AFUB_082620	-2.66085	Afu8g04870	Has domain(s) with predicted oxidoreductase activity		YMR315W	Protein with NADP(H) oxidoreductase activity; transcription is regulated by Stb5p in response to NADPH depletion induced by diamide; promoter contains a putative Stb5p binding site; protein abundance increases in response to DNA replication stress
AFUB_082720	1.76086	Afu8g04790	Ortholog(s) have 5S rRNA binding, 7S RNA binding, single-stranded RNA binding activity	RPF2		Essential protein involved in rRNA maturation and ribosomal assembly; involved in the processing of pre-rRNA and the assembly of the 60S ribosomal subunit; interacts with ribosomal protein L11; localizes predominantly to the nucleolus; constituent of 66S pre-ribosomal particles
AFUB_082860	1.71217	Afu8g04640	Ortholog(s) have endoplasmic reticulum localization		RCL1	Endonuclease that cleaves pre-rRNA at site A2 for 18S rRNA biogenesis; subunit of U3-containing 90S preribosome processome complex involved in small ribosomal subunit assembly; stimulates Bms1p GTPase and U3 binding activity; similar to RNA cyclase-like proteins but no cyclase activity detected
AFUB_083070	1.85456	Afu8g04470	MFS transporter putative
AFUB_083330	1.90776	Afu8g04220	rRNA maturation protein (Nop14)	NOP14		Nucleolar protein; forms a complex with Noc4p that mediates maturation and nuclear export of 40S ribosomal subunits; also present in the small subunit processome complex, which is required for processing of pre-18S rRNA
AFUB_083840	2.08305	Afu8g02750	rRNA processing protein CgrA	CGR1		Protein involved in nucleolar integrity and processing of pre-rRNA; has a role in processing rRNA for the 60S ribosome subunit; transcript is induced in response to cytotoxic stress but not genotoxic stress; relocalizes from nucleus to nucleolus upon DNA replication stress
AFUB_084080	-2.19086	Afu1g17010	Putative glutathione S-transferase		GTT1	ER associated glutathione S-transferase capable of homodimerization; expression induced during the diauxic shift and throughout stationary phase; functional overlap with Gtt2p, Grx1p, and Grx2p
AFUB_084750	3.61766	Afu7g06350	Putative phosphate transporter, phoB-regulated	PHO89		Plasma membrane Na+/Pi cotransporter; active in early growth phase; similar to phosphate transporters of Neurospora crassa; transcription regulated by inorganic phosphate concentrations and Pho4p; mutations in related human transporter genes hPit1 and hPit2 are associated with hyperphosphatemia-induced calcification of vascular tissue and familial idiopathic basal ganglia calcification
AFUB_084860	1.48746	Afu8g01730	Has domain(s) with predicted transferase activity, transferring glycosyl groups activity
AFUB_084930	2.60221	Afu8g01670	Catalase-peroxidase
AFUB_085080	-2.56706	Afu2g14320	Ortholog of A. nidulans FGSC A4 : AN8638/cetJ, A. fumigatus Af293 : Afu3g13130, Afu4g00730, Afu8g01530, A. niger CBS 513.88 : An12g10710, An01g01230 and A. oryzae RIB40 : AO090113000154
AFUB_085190	-1.90666	Afu8g01420	Has domain(s) with predicted oxidoreductase activity, transferase activity, transferring acyl groups other than amino-acyl groups activity and role in oxidation-reduction process		YNL134C	NADH-dependent aldehyde reductase, involved in detoxification of furfural; expression is up-regulated in the presence of furfural and 5-hydroxymethylfurfural, which are compounds generated during lignocellulosic biomass pre-treatment; green fluorescent protein (GFP)-fusion protein localizes to both the cytoplasm and nucleus; protein abundance increases in response to DNA replication stress
AFUB_085490	-3.51892	Afu8g01110	Ortholog of Neosartorya fischeri NRRL 181 : NFIA_094550 and Aspergillus fumigatus A1163 : AFUB_085490
AFUB_085500	-3.21642	Afu8g01100	Has domain(s) with predicted alpha-galactosidase activity, catalytic activity, hydrolase activity, hydrolyzing O-glycosyl compounds activity and role in carbohydrate metabolic process
AFUB_085970	-2.78881	Afu8g00600	Has domain(s) with predicted catalytic activity, coenzyme binding activity and role in cellular metabolic process
AFUB_085980	-3.07947	Afu8g00590	Has domain(s) with predicted heme binding activity and role in lipid metabolic process
AFUB_086170	-10	Afu8g00400	Protein of unknown function; encoded in the fma (fumagillin) secondary metabolite gene cluster
AFUB_086810	-2.42568	Afu1g10910	Beta-tubulin; predicted gene pair with AFUA_7G00250 (tubulin beta-2 subunit); protein induced by hydrogen peroxide	TUB2		Beta-tubulin; associates with alpha-tubulin (Tub1p and Tub3p) to form tubulin dimer, which polymerizes to form microtubules; mutation in human ortholog is associated with congenital fibrosis of the extraocular muscles (CFEOM) with polymicrogyria
AFUB_086830	-3.53284	Afu6g13970	Ortholog(s) have role in austinol biosynthetic process, dehydroaustinol biosynthetic process, sporocarp development involved in sexual reproduction
AFUB_087520	2.21869	Afu7g00940	Isoamyl alcohol oxidase putative
AFUB_087540	2.02473	Afu5g01160	Monosaccharide transporter
AFUB_088010	-3.1615	Afu7g01440	Ortholog of A. nidulans FGSC A4 : AN3410, Aspergillus wentii : Aspwe1_0158321, Aspergillus sydowii : Aspsy1_0043513 and Aspergillus terreus NIH2624 : ATET_08692
AFUB_088310	-2.49125	Afu7g01730	Phosphatidylserine decarboxylase family protein; transcript induced by exposure to human airway epithelial cells		PSD2	Phosphatidylserine decarboxylase of the Golgi and vacuolar membranes; converts phosphatidylserine to phosphatidylethanolamine; controls vacuolar membrane phospholipid content by regulating phospholipids in compartments that will eventually give rise to the vacuole; loss of Psd2p causes a specific reduction in vacuolar membrane PE levels while total PE levels are not significantly affected
AFUB_088630	-1.97598	Afu7g02070	AIF-like mitochondrial oxidoreductase; conidia-enriched protein
AFUB_088640	1.99933	Afu7g02080	Has domain(s) with predicted DNA-directed RNA polymerase activity and role in transcription, DNA-templated		RPA43	RNA polymerase I subunit A43
AFUB_088680	-1.78884	Afu7g02120	Ortholog of A. nidulans FGSC A4 : AN11174, A. niger CBS 513.88 : An12g00530, A. oryzae RIB40 : AO090038000590, Neosartorya fischeri NRRL 181 : NFIA_114850 and Aspergillus wentii : Aspwe1_0042354
AFUB_089260	1.79874	Afu7g03730	Putative uncharacterized protein
AFUB_089690	2.06407	Afu7g04150	Cochaperone Pam16	PAM16		Subunit of the import motor (PAM complex); the PAM complex is a component of the Translocase of the Inner Mitochondrial membrane (TIM23 complex); forms a 1:1 subcomplex with Pam18p and inhibits its cochaperone activity; contains a J-like domain
AFUB_089980	2.13292	Afu7g04430	Ribosome biogenesis protein (Rrs1)	RRS1		Essential protein that binds ribosomal protein L11; required for nuclear export of the 60S pre-ribosomal subunit during ribosome biogenesis; localizes to the nucleolus and in foci along nuclear periphery; cooperates with Ebp2p and Mps3p to mediate telomere clustering by binding Sir4p, but is not involved in telomere tethering
AFUB_090080	-2.11318	Afu7g04540	Has domain(s) with predicted oxidoreductase activity and role in metabolic process		IRC24	Putative benzil reductase;(GFP)-fusion protein localizes to the cytoplasm and is induced by the DNA-damaging agent MMS; sequence similarity with short-chain dehydrogenase/reductases; null mutant has increased spontaneous Rad52p foci
AFUB_090090	-2.3177	Afu7g04550	Has domain(s) with predicted ATP binding, protein kinase activity, protein tyrosine kinase activity and role in protein phosphorylation		SAT4	Ser/Thr protein kinase involved in salt tolerance; funtions in regulation of Trk1p-Trk2p potassium transporter; overexpression affects the Fe-S and lipoamide containing proteins in the mitochondrion; required for lipoylation of Lat1p, Kgd2p and Gcv3p; partially redundant with Hal5p; has similarity to Npr1p; localizes to the cytoplasm and mitochondrion
AFUB_090210	1.73623	Afu7g04670	Ortholog(s) have unfolded protein binding activity, role in mitochondrial proton-transporting ATP synthase complex assembly and mitochondrion localization	ATP11		Molecular chaperone; required for the assembly of alpha and beta subunits into the F1 sector of mitochondrial F1F0 ATP synthase; N-terminally propionylated in viv
AFUB_090390	-2.65596	Afu7g04840	Ortholog of Aspergillus fumigatus A1163 : AFUB_090390
AFUB_090410	2.12557	Afu7g04860	Dimethyladenosine transferase	DIM1		Essential 18S rRNA dimethylase (dimethyladenosine transferase); responsible for conserved m6(2)Am6(2)A dimethylation in 3'-terminal loop of 18S rRNA, part of 90S and 40S pre-particles in nucleolus, involved in pre-ribosomal RNA processing
AFUB_090490	-3.99443	NA
AFUB_090510	-4.99159	Afu7g04950	Has domain(s) with predicted triglyceride lipase activity and role in lipid metabolic process		LIH1	Putative lipase
AFUB_090620	-3.38217	Afu7g05050	Ortholog of A. niger CBS 513.88 : An07g06270, Aspergillus tubingensis : Asptu1_0057823, Aspergillus fumigatus A1163 : AFUB_090620 and Aspergillus terreus NIH2624 : ATET_00875
AFUB_090630	-3.60613	Afu7g05060	MgtC/SapB family membrane protein; homologous to essential bacterial virulence factors but no virulence defect in A. fumigatus; no apparent role in Mg metabolism; 4 predicted transmembrane helices; one putative N72 glycosylation site
AFUB_090960	-1.8707	Afu7g05380	Ortholog(s) have structural constituent of nuclear pore activity	POM33		Transmembrane nucleoporin; involved in nuclear pore complex (NPC) distribution, assembly or stabilization; highly conserved across species, orthologous to human TMEM33 and paralogous to Per33p; protein abundance increases in response to DNA replication stress
AFUB_091040	2.21372	Afu7g05460	Putative uncharacterized protein
AFUB_091070	1.5569	Afu2g00580	Ortholog of A. fumigatus Af293 : Afu7g05490, Neosartorya fischeri NRRL 181 : NFIA_032770, Aspergillus wentii : Aspwe1_0035458 and Aspergillus clavatus NRRL 1 : ACLA_007180, ACLA_093940
AFUB_091250	1.7048	Afu7g05670	Ortholog(s) have ribose phosphate diphosphokinase activity and role in 5-phosphoribose 1-diphosphate biosynthetic process, cytokinesis, fungal-type cell wall organization	PRS1		5-phospho-ribosyl-1(alpha)-pyrophosphate synthetase; synthesizes PRPP, which is required for nucleotide, histidine, and tryptophan biosynthesis; plays a key role in cell wall integrity (CWI) pathway; one of five related enzymes, which are active as heteromultimeric complexes; missense mutations in human homolog PRPS1 are associated with neuropathic Arts syndrome and Charcot-Marie Tooth (CMTX5) di…
AFUB_091900	2.71525	Afu7g06350	Putative phosphate transporter, phoB-regulated	PHO89		Plasma membrane Na+/Pi cotransporter; active in early growth phase; similar to phosphate transporters of Neurospora crassa; transcription regulated by inorganic phosphate concentrations and Pho4p; mutations in related human transporter genes hPit1 and hPit2 are associated with hyperphosphatemia-induced calcification of vascular tissue and familial idiopathic basal ganglia calcification
AFUB_091980	3.44853	Afu7g06420	Ortholog(s) have cytosol, nucleus localization		OYE2	Conserved NADPH oxidoreductase containing flavin mononucleotide (FMN); responsible for geraniol reduction into citronellol during fermentation; homologous to Oye3p with different ligand binding and catalytic properties; may be involved in sterol metabolism, oxidative stress response, and programmed cell death; protein abundance increases in response to DNA replication stress
AFUB_092000	-2.19526	Afu7g06440	Ortholog of Neosartorya fischeri NRRL 181 : NFIA_027730, Aspergillus fumigatus A1163 : AFUB_092000 and Aspergillus clavatus NRRL 1 : ACLA_008180
AFUB_092010	-2.25553	Afu7g06450	Ortholog of Aspergillus fumigatus A1163 : AFUB_092010
AFUB_092420	-3.74181	Afu1g16810	Ortholog(s) have cytosol localization		ARG8	Acetylornithine aminotransferase; catalyzes the fourth step in the biosynthesis of the arginine precursor ornithine
AFUB_092430	-2.11979	Afu4g12730	Putative phosphoserine phosphatase		YNL010W	Putative protein of unknown function; similar to phosphoserine phosphatases; green fluorescent protein (GFP)-fusion protein localizes to the cytoplasm and nucleus; homozygous diploid mutant shows an increase in glycogen accumulation
AFUB_092440	-3.78273	NA
AFUB_093030	1.99554	Afu6g05250	Putative uncharacterized protein
AFUB_093620	1.93632	Afu6g04680	MIPC synthase subunit (SurA)	SUR1		Mannosylinositol phosphorylceramide (MIPC) synthase catalytic subunit; forms a complex with regulatory subunit Csg2p; function in sphingolipid biosynthesis is overlapping with that of Csh1p
AFUB_093670	2.17473	Afu6g04630	Putative uncharacterized protein
AFUB_093720	1.96643	Afu6g04580	NIF domain protein
AFUB_093840	-2.65912	Afu6g04450	Ortholog(s) have alpha-1,2-mannosyltransferase activity, role in mannan biosynthetic process, protein mannosylation and Golgi apparatus localization	MNN2		Alpha-1,2-mannosyltransferase; responsible for addition of the first alpha-1,2-linked mannose to form the branches on the mannan backbone of oligosaccharides, localizes to an early Golgi compartment
AFUB_093960	1.62154	Afu6g04330	Ortholog(s) have RNA helicase activity, role in maturation of SSU-rRNA from tricistronic rRNA transcript (SSU-rRNA, 5.8S rRNA, LSU-rRNA) and 90S preribosome, mitochondrion, nucleolus, small-subunit processome localization	ECM16		Essential DEAH-box ATP-dependent RNA helicase specific to U3 snoRNP; predominantly nucleolar in distribution; required for 18S rRNA synthesis
AFUB_094040	1.60698	Afu6g04260	Ortholog(s) have role in maturation of 5.8S rRNA from tricistronic rRNA transcript (SSU-rRNA, 5.8S rRNA, LSU-rRNA), maturation of LSU-rRNA from tricistronic rRNA transcript (SSU-rRNA, 5.8S rRNA, LSU-rRNA)	MAK16		Essential nuclear protein; constituent of 66S pre-ribosomal particles; required for maturation of 25S and 5.8S rRNAs; required for maintenance of M1 satellite double-stranded RNA of the L-A virus
AFUB_094710	2.33118	Afu6g03580	mRNA-nucleus export ATPase (Elf1)	NEW1		ATP binding cassette protein; cosediments with polysomes and is required for biogenesis of the small ribosomal subunit; Asn/Gln-rich rich region supports [NU+] prion formation and susceptibility to [PSI+] prion induction
AFUB_094970	1.81887	Afu6g03320;Afu3g14720	MFS multidrug transporter putative
AFUB_095010	-3.54113	NA
AFUB_096390	-1.93674	Afu6g01950	Transcript up-regulated in conidia exposed to neutrophils
AFUB_096600	2.24789	NA
AFUB_097240	3.32829	Afu6g00280	Isoflavone reductase family protein
AFUB_097700	-2.33196	Afu7g08560	Ortholog of A. oryzae RIB40 : AO090701000205, Aspergillus flavus NRRL 3357 : AFL2T_05851 and Aspergillus fumigatus A1163 : AFUB_097700
AFUB_097710	-3.58722	Afu7g08570	Ortholog of Neosartorya fischeri NRRL 181 : NFIA_032740, Aspergillus versicolor : Aspve1_0033447, Aspergillus niger ATCC 1015 : 45038-mRNA and Aspergillus sydowii : Aspsy1_0034803
AFUB_097760	-10	Afu7g08610	Ortholog of Aspergillus fumigatus A1163 : AFUB_097760
AFUB_098170	1.96493	Afu4g04820;Afu8g02440	C-4 methyl sterol oxidase	ERG25		C-4 methyl sterol oxidase; catalyzes the first of three steps required to remove two C-4 methyl groups from an intermediate in ergosterol biosynthesis; mutants accumulate the sterol intermediate 4,4-dimethylzymosterol;
AFUB_098460	1.74578	Afu4g04550	Putative phosphoribosyltransferase; protein induced by hydrogen peroxide	XPT1		Xanthine-guanine phosphoribosyl transferase; required for xanthine utilization and for optimal utilization of guanine
AFUB_098500	-2.11678	Afu4g04510	Ortholog of A. nidulans FGSC A4 : AN6999, A. niger CBS 513.88 : An14g00320, Aspergillus wentii : Aspwe1_0174570, Aspergillus sydowii : Aspsy1_0158040 and Aspergillus terreus NIH2624 : ATET_02743
AFUB_098800	2.56465	Afu4g04220	Putative uncharacterized protein
AFUB_099080	-2.04776	Afu4g03940	Ferric chelate reductase; SrbA-regulated during hypoxia		FRE7	Putative ferric reductase with similarity to Fre2p; expression induced by low copper levels
AFUB_099260	1.83663	NA	Glycine dehydrogenase
AFUB_099270	-1.96029	Afu4g03750	Has domain(s) with predicted role in transmembrane transport and integral component of membrane localization (		TNA1	High affinity nicotinic acid plasma membrane permease; responsible for uptake of low levels of nicotinic acid; expression of the gene increases in the absence of extracellular nicotinic acid or para-aminobenzoate (PABA)
AFUB_099380	1.99109	Afu4g03645	Mitochondrial zinc maintenance protein	MZM1		Protein required for assembly of the cytochrome bc(1) complex; acts as a chaperone for Rip1p and facilitates its insertion into the complex at a late stage of assembly; localized to the mitochondrial matrix; null mutant exhibits a respiratory growth defect and reduced mitochondrial zinc levels, which is characteristic of mutations affecting bc(1) complex assembly; member of the LYR protein family
AFUB_099390	1.77661	Afu4g03640	Ortholog(s) have Prp19 complex, spliceosomal complex localization		ECM2	Pre-mRNA splicing factor; facilitates the cooperative formation of U2/U6 helix II in association with stem II in the spliceosome, function may be regulated by Slu7p
AFUB_099400	1.83458	Afu4g03630	Sterol 24-c-methyltransferase putative	ERG6		Delta(24)-sterol C-methyltransferase; converts zymosterol to fecosterol in the ergosterol biosynthetic pathway by methylating position C-24; localized to lipid particles, the plasma membrane-associated endoplasmic reticulum, and the mitochondrial outer membrane
AFUB_099420	-2.49363	Afu4g03615	Ortholog(s) have cytosol, nucleus localization
AFUB_099520	-2.55589	Afu4g03530	Ortholog of Neosartorya fischeri NRRL 181 : NFIA_029910 and Aspergillus fumigatus A1163 : AFUB_099520
AFUB_099650	3.54553	Afu4g03410	Flavohemoprotein
AFUB_099660	2.1987	NA
AFUB_099690	2.47367	Afu4g03360;Afu3g14210;Afu4g12510	GPI anchored protein putative
AFUB_100030	-1.81565	Afu4g03100	Has domain(s) with predicted GTP binding, GTPase activity and role in intracellular protein transport, nucleocytoplasmic transport, protein transport, signal transduction, small GTPase mediated signal transduction		YPT52	Endosomal Rab family GTPase; required for vacuolar protein sorting, endocytosis and multivesicular body (MVB) biogenesis and sorting; required for localization of the CORVET complex to endosomes; involved in autophagy and ionic stress tolerance; similar to Vps21p and Ypt53p; mammalian Rab5 homolog; protein abundance increases in response to DNA replication stress
AFUB_100210	-1.81813	Afu4g02920	Ortholog of A. nidulans FGSC A4 : AN3190, A. niger CBS 513.88 : An14g02990, A. oryzae RIB40 : AO090001000192, Aspergillus wentii : Aspwe1_0061505 and Aspergillus sydowii : Aspsy1_1159424
AFUB_100610	-3.42119	Afu4g00100	Has domain(s) with predicted polygalacturonase activity and role in carbohydrate metabolic process		PGU1	Endo-polygalacturonase; pectolytic enzyme that hydrolyzes the alpha-1,4-glycosidic bonds in the rhamnogalacturonan chains in pectins
AFUB_100670	-2.5281	Afu4g00150	Putative MFS maltose transporter; transcript up-regulated in conidia exposed to neutrophils		MPH3	Alpha-glucoside permease; transports maltose, maltotriose, alpha-methylglucoside, and turanose; identical to Mph2p; encoded in a subtelomeric position in a region likely to have undergone duplication
AFUB_100690	-3.98951	Afu4g00180	Fatty acid 8,11-diol synthase
AFUB_100820	-2.37387	Afu4g00290	Putative succinyl-CoA synthetase beta subunit with a predicted role in the citric acid cycle; transcript up-regulated in conidia exposed to neutrophils and down regulated during conidial germination		LSC2	Beta subunit of succinyl-CoA ligase; succinyl-CoA ligase is a mitochondrial enzyme of the TCA cycle that catalyzes the nucleotide-dependent conversion of succinyl-CoA to succinate
AFUB_100990	-2.06252	Afu4g00450	Ortholog of Aspergillus fumigatus A1163 : AFUB_100990
AFUB_101270	-2.48571	Afu2g03890	Has domain(s) with predicted catalytic activity		PTC2	Type 2C protein phosphatase (PP2C); dephosphorylates Hog1p to limit maximal osmostress induced kinase activity; dephosphorylates Ire1p to downregulate the unfolded protein response; dephosphorylates Cdc28p; inactivates the DNA damage checkpoint
AFUB_101280	-4.22042	Afu2g14320	Ortholog of A. nidulans FGSC A4 : AN8638/cetJ, A. fumigatus Af293 : Afu3g13130, Afu4g00730, Afu8g01530, A. niger CBS 513.88 : An12g10710, An01g01230 and A. oryzae RIB40 : AO090113000154
AFUB_101290	-4.14905	Afu4g00740	Protein of unknown function identified by mass spectrometry, abundant in conidia
AFUB_101530	-2.07744	Afu3g07130	Putative two-component response regulator, two-component sensor		SSK1	Cytoplasmic phosphorelay intermediate osmosensor and regulator; part of a two-component signal transducer that mediates osmosensing via a phosphorelay mechanism; required for mitophagy; dephosphorylated form is degraded by the ubiquitin-proteasome system; potential Cdc28p substrate
