# Supplementary material for: Deciphering the mechanism of action of 089, a compound impairing the fungal cell cycle
Source: Sci Rep. 2018 Apr 13;8:5964. doi: 10.1038/s41598-018-24341-y (PMC5899093; doi:10.1038/s41598-018-24341-y)
Supplement: Supplementary file 15 — Table S6 [file 41598_2018_24341_MOESM15_ESM.xls]

## Sheet: Sheet1
GO-ID	p-value	corr p-value	x	n	X	N	Description	Genes in test set
3723	1.1853e-17	4.5871e-15	35	247	223	9164	RNA binding	AFUB_007360|AFUB_083330|AFUB_057220|AFUB_009860|AFUB_013760|AFUB_012550|AFUB_082720|AFUB_013060|AFUB_029610|AFUB_039570|AFUB_050290|AFUB_022990|AFUB_020690|AFUB_043170|AFUB_032720|AFUB_060070|AFUB_059900|AFUB_027560|AFUB_094710|AFUB_014310|AFUB_035810|AFUB_012200|AFUB_053470|AFUB_012060|AFUB_059190|AFUB_038030|AFUB_008620|AFUB_091040|AFUB_020660|AFUB_070250|AFUB_072350|AFUB_089980|AFUB_015670|AFU…
3676	2.4573e-13	4.7549e-11	63	991	223	9164	nucleic acid binding	AFUB_007360|AFUB_057220|AFUB_009860|AFUB_013760|AFUB_012550|AFUB_029350|AFUB_022990|AFUB_020690|AFUB_043170|AFUB_041390|AFUB_079810|AFUB_093960|AFUB_040460|AFUB_032720|AFUB_060070|AFUB_027560|AFUB_031260|AFUB_012200|AFUB_053470|AFUB_099390|AFUB_040450|AFUB_006760|AFUB_008620|AFUB_091040|AFUB_005510|AFUB_006600|AFUB_025710|AFUB_059050|AFUB_073740|AFUB_020660|AFUB_065210|AFUB_015670|AFUB_063470|AFU…
3729	1.8609e-07	2.3105e-05	12	74	223	9164	mRNA binding	AFUB_020690|AFUB_013760|AFUB_015670|AFUB_059900|AFUB_027560|AFUB_094710|AFUB_059190|AFUB_038030|AFUB_029610|AFUB_039570|AFUB_014310|AFUB_035810
5488	2.3881e-07	2.3105e-05	104	2799	223	9164	binding	AFUB_007360|AFUB_034980|AFUB_057220|AFUB_013760|AFUB_012550|AFUB_098170|AFUB_099380|AFUB_091250|AFUB_022990|AFUB_020690|AFUB_043170|AFUB_041390|AFUB_079810|AFUB_093960|AFUB_040460|AFUB_032720|AFUB_060070|AFUB_066210|AFUB_089690|AFUB_047490|AFUB_012200|AFUB_099390|AFUB_040450|AFUB_050280|AFUB_008620|AFUB_005510|AFUB_006600|AFUB_015670|AFUB_063470|AFUB_032710|AFUB_083330|AFUB_029210|AFUB_075790|AFU…
8649	3.3456e-06	0.00021579	5	11	223	9164	rRNA methyltransferase activity	AFUB_043040|AFUB_013760|AFUB_090410|AFUB_059690|AFUB_050290
30515	3.3456e-06	0.00021579	5	11	223	9164	snoRNA binding	AFUB_022990|AFUB_083330|AFUB_012550|AFUB_013060|AFUB_024280
8173	1.81e-05	0.0010007	6	24	223	9164	RNA methyltransferase activity	AFUB_043040|AFUB_059120|AFUB_013760|AFUB_090410|AFUB_059690|AFUB_050290
16741	2.8184e-05	0.0013634	12	118	223	9164	transferase activity, transferring one-carbon groups	AFUB_043040|AFUB_099400|AFUB_059120|AFUB_013760|AFUB_074810|AFUB_006570|AFUB_026880|AFUB_075730|AFUB_090410|AFUB_077330|AFUB_059690|AFUB_050290
3899	5.7693e-05	0.0024808	6	29	223	9164	DNA-directed RNA polymerase activity	AFUB_031260|AFUB_029350|AFUB_074260|AFUB_013390|AFUB_088640|AFUB_006760
34062	8.5858e-05	0.0033227	6	31	223	9164	RNA polymerase activity	AFUB_031260|AFUB_029350|AFUB_074260|AFUB_013390|AFUB_088640|AFUB_006760
8168	0.00011551	0.0040639	11	116	223	9164	methyltransferase activity	AFUB_043040|AFUB_099400|AFUB_059120|AFUB_013760|AFUB_074810|AFUB_006570|AFUB_026880|AFUB_075730|AFUB_090410|AFUB_059690|AFUB_050290
8169	0.00013714	0.0043139	3	5	223	9164	C-methyltransferase activity	AFUB_099400|AFUB_074810|AFUB_050290
3724	0.00014491	0.0043139	4	12	223	9164	RNA helicase activity	AFUB_070250|AFUB_093960|AFUB_059190|AFUB_029610
19843	0.00028201	0.0077955	4	14	223	9164	rRNA binding	AFUB_012550|AFUB_053470|AFUB_082720|AFUB_008620
5315	0.0004629	0.011196	3	7	223	9164	inorganic phosphate transmembrane transporter activity	AFUB_091900|AFUB_084750|AFUB_014690
15114	0.0004629	0.011196	3	7	223	9164	phosphate transmembrane transporter activity	AFUB_091900|AFUB_084750|AFUB_014690
8757	0.00059334	0.013507	7	60	223	9164	S-adenosylmethionine-dependent methyltransferase activity	AFUB_043040|AFUB_099400|AFUB_013760|AFUB_006570|AFUB_090410|AFUB_059690|AFUB_050290
70035	0.00072515	0.01477	7	62	223	9164	purine NTP-dependent helicase activity	AFUB_070250|AFUB_093960|AFUB_016330|AFUB_014550|AFUB_059190|AFUB_029610|AFUB_006600
8026	0.00072515	0.01477	7	62	223	9164	ATP-dependent helicase activity	AFUB_070250|AFUB_093960|AFUB_016330|AFUB_014550|AFUB_059190|AFUB_029610|AFUB_006600
166	0.00091233	0.017654	37	897	223	9164	nucleotide binding	AFUB_009980|AFUB_081890|AFUB_029210|AFUB_075790|AFUB_078640|AFUB_029610|AFUB_077330|AFUB_039290|AFUB_041390|AFUB_093960|AFUB_015880|AFUB_094710|AFUB_016330|AFUB_014550|AFUB_043190|AFUB_014310|AFUB_099390|AFUB_087520|AFUB_055310|AFUB_001050|AFUB_012060|AFUB_091980|AFUB_007850|AFUB_059190|AFUB_006600|AFUB_025710|AFUB_021130|AFUB_020660|AFUB_070250|AFUB_069530|AFUB_077520|AFUB_041460|AFUB_065210|AFU…
4004	0.0010715	0.019746	3	9	223	9164	ATP-dependent RNA helicase activity	AFUB_070250|AFUB_059190|AFUB_029610
8186	0.0015033	0.024944	3	10	223	9164	RNA-dependent ATPase activity	AFUB_070250|AFUB_059190|AFUB_029610
42134	0.0017403	0.024944	2	3	223	9164	rRNA primary transcript binding	AFUB_012550|AFUB_053470
5436	0.0017403	0.024944	2	3	223	9164	sodium:phosphate symporter activity	AFUB_091900|AFUB_084750
4749	0.0017403	0.024944	2	3	223	9164	ribose phosphate diphosphokinase activity	AFUB_067870|AFUB_091250
17150	0.0017403	0.024944	2	3	223	9164	tRNA dihydrouridine synthase activity	AFUB_015880|AFUB_014310
15319	0.0017403	0.024944	2	3	223	9164	sodium:inorganic phosphate symporter activity	AFUB_091900|AFUB_084750
3735	0.0030361	0.041963	9	123	223	9164	structural constituent of ribosome	AFUB_007360|AFUB_012200|AFUB_009300|AFUB_008270|AFUB_063110|AFUB_066100|AFUB_001780|AFUB_041200|AFUB_091040
16812	0.0034247	0.045702	2	4	223	9164	hydrolase activity, acting on carbon-nitrogen (but not peptide) bonds, in cyclic amides	AFUB_019330|AFUB_077330
